# Supplementary material for: The feasibility of enhanced pore space utilization in CO2 storage reservoirs using an artificially emplaced Si-gel flow barrier
Source: Sci Rep. 2023 Jun 8;13:9334. doi: 10.1038/s41598-023-36349-0 (PMC10250531; doi:10.1038/s41598-023-36349-0)
Supplement: Supplementary file 2 — Supplementary Information 2. [file 41598_2023_36349_MOESM2_ESM.xlsx]

## Sheet: PostIMB_SWHUB
Reference_Odin_ref			Reference_1.4xPerm			Reference_0.8KvKh			Reference_0.1KvKh			Barrier_Odin_ref			Barrier_1.4xPerm			Barrier_0.8KvKh			Barrier_0.1KvKh
Cell_ID	Trapped Saturation		Cell_ID	Trapped Saturation		Cell_ID	Trapped Saturation		Cell_ID	Trapped Saturation		Cell_ID	Trapped Saturation		Cell_ID	Trapped Saturation		Cell_ID	Trapped Saturation		Cell_ID	Trapped Saturation
1	0		1	0		1	0		1	0		1	0		1	0		1	0		1	0
2	0		2	0		2	0		2	0		2	0		2	0		2	0		2	0
3	0		3	0		3	0		3	0		3	0		3	0		3	0		3	0
4	0		4	0		4	0		4	0		4	0		4	0		4	0		4	0
5	0		5	0		5	0		5	0		5	0		5	0		5	0		5	0
6	0		6	0		6	0		6	0		6	0		6	0		6	0		6	0
7	0		7	0		7	0		7	0.000200391		7	0		7	0		7	0		7	0.000263744
8	0		8	0		8	0		8	0.000424441		8	0		8	0		8	0		8	0.000467196
9	0		9	0		9	0		9	0.00117562		9	0		9	0		9	0		9	0.00123437
10	0		10	0		10	0		10	0.00054622		10	0		10	0		10	0		10	0.000617595
11	0		11	0		11	0		11	0.00150978		11	0		11	0		11	0		11	0.00162029
12	0		12	0		12	0		12	0.00254221		12	0		12	0		12	0		12	0.00268327
13	0		13	0		13	0		13	0.00401986		13	0		13	0		13	0		13	0.00417493
14	0		14	0		14	0		14	0.00486468		14	0		14	0		14	0		14	0.00507358
15	0		15	0		15	0		15	0.00319153		15	0		15	0		15	0		15	0.00338729
16	0		16	0		16	0		16	0.00203334		16	0		16	0		16	0		16	0.00222171
17	0		17	0		17	0		17	0.000683265		17	0		17	0		17	0		17	0.000864246
18	0		18	0		18	0		18	0		18	0		18	0		18	0		18	0
19	0		19	0		19	0		19	0		19	0		19	0		19	0		19	0
20	0		20	0		20	0		20	0		20	0		20	0		20	0		20	0
21	0		21	0		21	0		21	0		21	0		21	0		21	0		21	0
22	0		22	0		22	0		22	0		22	0		22	0		22	0		22	0
23	0		23	0		23	0		23	0.0106816		23	0		23	0		23	0		23	0.0119509
24	0		24	0		24	0		24	0.0945989		24	0		24	0		24	0		24	0.0966882
25	0		25	0		25	0		25	0.118736		25	0		25	0		25	0		25	0.120402
26	0		26	0		26	0		26	0.138976		26	0		26	0		26	0		26	0.139186
27	0		27	0.00115697		27	0.00169936		27	0.142671		27	0.000873356		27	0		27	0		27	0.142896
28	0.00467409		28	0.0113655		28	0.0120536		28	0.143853		28	0.0103862		28	0.00264359		28	0.00328162		28	0.144013
29	0.00771663		29	0.0155065		29	0.0159134		29	0.143478		29	0.0145662		29	0.00554463		29	0.00605674		29	0.143568
30	0.00713111		30	0.0126193		30	0.0132737		30	0.143249		30	0.0123216		30	0.0048919		30	0.00556798		30	0.143345
31	0.0088282		31	0.014081		31	0.0149711		31	0.144907		31	0.0140282		31	0.00609377		31	0.00702423		31	0.145111
32	0.00555765		32	0.0101594		32	0.0111146		32	0.146796		32	0.0102861		32	0.0031037		32	0.00387538		32	0.14704
33	0.0130987		33	0.0246847		33	0.027435		33	0.149479		33	0.0244995		33	0.00733558		33	0.00921799		33	0.149726
34	0.00118112		34	0.00837216		34	0.00958208		34	0.148864		34	0.00742927		34	0		34	0		34	0.149117
35	0		35	0.00278632		35	0.00314721		35	0.147907		35	0.00190157		35	0		35	0		35	0.148087
36	0		36	0		36	0		36	0.146604		36	0		36	0		36	0		36	0.146829
37	0		37	0		37	0		37	0.145703		37	0		37	0		37	0		37	0.145976
38	0		38	0		38	0		38	0.111516		38	0		38	0		38	0		38	0.113584
39	0		39	0		39	0		39	0		39	0		39	0		39	0		39	0
40	0		40	0		40	0		40	0		40	0		40	0		40	0		40	0
41	0		41	0		41	0		41	0		41	0		41	0		41	0		41	0
42	0		42	0		42	0		42	0.0157177		42	0		42	0		42	0		42	0.017847
43	0		43	0		43	0		43	0.132829		43	0		43	0		43	0		43	0.133464
44	0		44	0		44	0		44	0.147214		44	0		44	0		44	0		44	0.147461
45	0.00674051		45	0.0151583		45	0.0185766		45	0.148561		45	0.0170665		45	0.00264818		45	0.00454693		45	0.148912
46	0.046051		46	0.0586648		46	0.0624435		46	0.151387		46	0.0602324		46	0.036272		46	0.0409554		46	0.151519
47	0.111149		47	0.120535		47	0.12187		47	0.155189		47	0.120175		47	0.104899		47	0.108405		47	0.155321
48	0.125017		48	0.12933		48	0.130298		48	0.156283		48	0.129461		48	0.121731		48	0.123664		48	0.156415
49	0.126343		49	0.130127		49	0.130773		49	0.156573		49	0.130319		49	0.123905		49	0.125199		49	0.156595
50	0.129635		50	0.132029		50	0.132993		50	0.157149		50	0.132745		50	0.126868		50	0.128377		50	0.157311
51	0.13177		51	0.133226		51	0.134496		51	0.157717		51	0.134418		51	0.128746		51	0.130471		51	0.157842
52	0.129862		52	0.131702		52	0.133173		52	0.15748		52	0.133098		52	0.126166		52	0.128239		52	0.157666
53	0.129545		53	0.132196		53	0.134028		53	0.158234		53	0.133637		53	0.124809		53	0.127566		53	0.158369
54	0.118822		54	0.125708		54	0.127426		54	0.157436		54	0.126559		54	0.111743		54	0.114853		54	0.157666
55	0.108829		55	0.11905		55	0.119949		55	0.156709		55	0.118761		55	0.102819		55	0.104705		55	0.156954
56	0.0822536		56	0.0987763		56	0.101228		56	0.155945		56	0.0977354		56	0.0694564		56	0.0751544		56	0.156234
57	0.00332415		57	0.0108982		57	0.0132836		57	0.153253		57	0.0113991		57	0.000155545		57	0.0012637		57	0.15345
58	0		58	0		58	0		58	0.142384		58	0		58	0		58	0		58	0.142896
59	0		59	0		59	0		59	0.049947		59	0		59	0		59	0		59	0.0534375
60	0		60	0		60	0		60	0		60	0		60	0		60	0		60	0
61	0		61	0		61	0		61	0		61	0		61	0		61	0		61	0
62	0		62	0		62	0		62	0.115681		62	0		62	0		62	0		62	0.118196
63	0		63	0		63	0		63	0.149664		63	0		63	0		63	0		63	0.149928
64	0.0431047		64	0.0696636		64	0.07961		64	0.156442		64	0.0766545		64	0.0249324		64	0.0346235		64	0.156775
65	0.126975		65	0.129905		65	0.132253		65	0.158884		65	0.132312		65	0.121196		65	0.124989		65	0.159063
66	0.14171		66	0.141618		66	0.143278		66	0.161472		66	0.143617		66	0.138223		66	0.140373		66	0.161592
67	0.150492		67	0.151174		67	0.15193		67	0.16392		67	0.151765		67	0.148752		67	0.149882		67	0.164011
68	0.153163		68	0.15404		68	0.154406		68	0.16516		68	0.154231		68	0.152032		68	0.152673		68	0.165258
69	0.155296		69	0.156032		69	0.156423		69	0.166366		69	0.15627		69	0.154258		69	0.154883		69	0.166476
70	0.155169		70	0.155802		70	0.156256		70	0.166714		70	0.15614		70	0.153944		70	0.154651		70	0.166777
71	0.154484		71	0.154963		71	0.155525		71	0.166068		71	0.155513		71	0.153019		71	0.153858		71	0.166174
72	0.153545		72	0.153722		72	0.154556		72	0.16619		72	0.154646		72	0.151645		72	0.152786		72	0.166326
73	0.15101		73	0.151314		73	0.15209		73	0.164692		73	0.15222		73	0.149097		73	0.150189		73	0.164793
74	0.147761		74	0.148203		74	0.149061		74	0.162797		74	0.149136		74	0.145764		74	0.146935		74	0.163056
75	0.147944		75	0.148489		75	0.149241		75	0.162878		75	0.149298		75	0.146049		75	0.14711		75	0.163056
76	0.143513		76	0.143234		76	0.144897		76	0.161695		76	0.145183		76	0.140119		76	0.142233		76	0.161921
77	0.125618		77	0.128383		77	0.131175		77	0.158317		77	0.131285		77	0.117626		77	0.122481		77	0.158543
78	0.00412359		78	0.0123139		78	0.0149726		78	0.152337		78	0.0130365		78	0.000444637		78	0.00173567		78	0.152685
79	0		79	0		79	0		79	0.131466		79	0		79	0		79	0		79	0.132418
80	0		80	0		80	0		80	0		80	0		80	0		80	0		80	0
81	0		81	0		81	0		81	0		81	0		81	0		81	0		81	0
82	0		82	0		82	0		82	0.136505		82	0		82	0		82	0		82	0.137004
83	0.0200488		83	0.0328208		83	0.0404849		83	0.152635		83	0.0386605		83	0.0107905		83	0.0162664		83	0.152877
84	0.133095		84	0.134749		84	0.137148		84	0.159229		84	0.137219		84	0.128053		84	0.131768		84	0.159407
85	0.147361		85	0.148575		85	0.149246		85	0.162387		85	0.149119		85	0.14579		85	0.146865		85	0.162572
86	0.154762		86	0.15586		86	0.156072		86	0.165082		86	0.155838		86	0.154018		86	0.154496		86	0.165258
87	0.15993		87	0.160981		87	0.161106		87	0.167656		87	0.160705		87	0.159446		87	0.159772		87	0.167814
88	0.163817		88	0.164813		88	0.164907		88	0.170187		88	0.164427		88	0.163435		88	0.163692		88	0.170252
89	0.166953		89	0.16797		89	0.167917		89	0.172481		89	0.167457		89	0.166754		89	0.166827		89	0.172577
90	0.166469		90	0.167501		90	0.167484		90	0.172127		90	0.166984		90	0.166276		90	0.166393		90	0.172175
91	0.167497		91	0.168568		91	0.168528		91	0.173266		91	0.16799		91	0.167294		91	0.167398		91	0.173373
92	0.164764		92	0.16597		92	0.165819		92	0.171367		92	0.165344		92	0.164708		92	0.164696		92	0.171496
93	0.162922		93	0.164199		93	0.164046		93	0.169721		93	0.163553		93	0.162925		93	0.162914		93	0.16983
94	0.161077		94	0.162331		94	0.162236		94	0.16844		94	0.161759		94	0.160948		94	0.161009		94	0.168543
95	0.159288		95	0.16065		95	0.160497		95	0.167422		95	0.160057		95	0.159149		95	0.159169		95	0.16752
96	0.153552		96	0.154644		96	0.154975		96	0.164833		96	0.154652		96	0.152571		96	0.15318		96	0.164949
97	0.14096		97	0.141987		97	0.143295		97	0.160542		97	0.143185		97	0.138127		97	0.139894		97	0.160762
98	0.0620072		98	0.0816588		98	0.084529		98	0.154558		98	0.0806857		98	0.0510503		98	0.0556902		98	0.154766
99	0		99	0		99	0		99	0.144567		99	0		99	0		99	0		99	0.144893
100	0		100	0		100	0		100	0.00105396		100	0		100	0		100	0		100	0.00120464
101	0		101	0		101	0		101	0		101	0		101	0		101	0		101	0
102	0		102	0		102	0.000939128		102	0.139213		102	0.000468722		102	0		102	0		102	0.139424
103	0.112309		103	0.11876		103	0.123673		103	0.155789		103	0.122606		103	0.0992904		103	0.109309		103	0.156053
104	0.145358		104	0.145259		104	0.14705		104	0.163336		104	0.147129		104	0.141955		104	0.144343		104	0.163535
105	0.155575		105	0.156453		105	0.156839		105	0.165546		105	0.156651		105	0.15468		105	0.155349		105	0.165718
106	0.162593		106	0.163607		106	0.163744		106	0.168832		106	0.163283		106	0.162224		106	0.162549		106	0.168976
107	0.166561		107	0.16756		107	0.167674		107	0.170956		107	0.167052		107	0.166318		107	0.166568		107	0.171085
108	0.168681		108	0.169603		108	0.169801		108	0.172434		108	0.169064		108	0.168342		108	0.16867		108	0.172577
109	0.172521		109	0.173532		109	0.173406		109	0.17812		109	0.172779		109	0.172411		109	0.172356		109	0.17825
110	0.174836		110	0.175764		110	0.175745		110	0.17903		110	0.175072		110	0.17465		110	0.174743		110	0.179075
111	0.174654		111	0.176927		111	0.176413		111	0.180847		111	0.174897		111	0.174624		111	0.174581		111	0.180907
112	0.172347		112	0.173344		112	0.173354		112	0.175906		112	0.172617		112	0.172181		112	0.172294		112	0.176061
113	0.170352		113	0.171316		113	0.17134		113	0.1741		113	0.170689		113	0.170187		113	0.170307		113	0.174156
114	0.167953		114	0.168978		114	0.168968		114	0.17261		114	0.16837		114	0.167796		114	0.167891		114	0.172711
115	0.164454		115	0.165475		115	0.16553		115	0.170425		115	0.16502		115	0.164145		115	0.164346		115	0.170531
116	0.158149		116	0.158883		116	0.159257		116	0.167108		116	0.158994		116	0.157154		116	0.157768		116	0.167224
117	0.14535		117	0.145321		117	0.146557		117	0.162313		117	0.14691		117	0.142577		117	0.144185		117	0.162572
118	0.104531		118	0.116295		118	0.118073		118	0.155802		118	0.117303		118	0.0950025		118	0.0992005		118	0.156053
119	0		119	0.00097468		119	0.00171796		119	0.147419		119	0.0010829		119	0		119	0		119	0.147671
120	0		120	0		120	0		120	0.00199857		120	0		120	0		120	0		120	0.00211345
121	0		121	0		121	0		121	0.00599839		121	0		121	0		121	0		121	0.00623381
122	0.0345135		122	0.042013		122	0.0501242		122	0.151402		122	0.0492427		122	0.0224756		122	0.0299427		122	0.151519
123	0.131963		123	0.130753		123	0.133584		123	0.15873		123	0.134302		123	0.127085		123	0.130348		123	0.15889
124	0.151871		124	0.152061		124	0.153044		124	0.165548		124	0.153147		124	0.149909		124	0.151229		124	0.165718
125	0.16156		125	0.162291		125	0.162611		125	0.169443		125	0.16236		125	0.160781		125	0.161321		125	0.169547
126	0.168463		126	0.169397		126	0.169473		126	0.172798		126	0.168895		126	0.168189		126	0.16839		126	0.172844
127	0.171921		127	0.172886		127	0.172892		127	0.174841		127	0.172206		127	0.171801		127	0.17189		127	0.174927
128	0.174679		128	0.175625		128	0.175582		128	0.177442		128	0.174867		128	0.174612		128	0.174627		128	0.177531
129	0.17762		129	0.17852		129	0.178482		129	0.179473		129	0.177747		129	0.177555		129	0.177565		129	0.17954
130	0.183101		130	0.184946		130	0.184462		130	0.186271		130	0.183342		130	0.183488		130	0.183191		130	0.186491
131	0.186356		131	0.189551		131	0.189591		131	0.19027		131	0.186593		131	0.186592		131	0.186057		131	0.190362
132	0.181798		132	0.183496		132	0.182966		132	0.185296		132	0.182408		132	0.182121		132	0.182277		132	0.18549
133	0.176593		133	0.177505		133	0.177466		133	0.179636		133	0.176779		133	0.176586		133	0.176614		133	0.17977
134	0.173264		134	0.174226		134	0.174193		134	0.176062		134	0.173509		134	0.173238		134	0.173264		134	0.176185
135	0.169409		135	0.170412		135	0.17042		135	0.173383		135	0.169776		135	0.169284		135	0.169384		135	0.173505
136	0.162997		136	0.163941		136	0.164096		136	0.169551		136	0.163623		136	0.162519		136	0.162847		136	0.169689
137	0.152426		137	0.153408		137	0.153846		137	0.163907		137	0.153569		137	0.151323		137	0.152027		137	0.164011
138	0.126647		138	0.130181		138	0.13149		138	0.156406		138	0.131064		138	0.123095		138	0.125261		138	0.156595
139	0.00561054		139	0.0134555		139	0.0144702		139	0.147073		139	0.0126722		139	0.00325584		139	0.00400913		139	0.147251
140	0		140	0		140	0		140	0.0011166		140	0		140	0		140	0		140	0.00118482
141	0		141	0		141	0		141	0.00771952		141	0		141	0		141	0		141	0.00800718
142	0.0406555		142	0.0501946		142	0.0566162		142	0.151205		142	0.0551603		142	0.0304018		142	0.036714		142	0.151322
143	0.135045		143	0.134903		143	0.137131		143	0.159693		143	0.137474		143	0.131139		143	0.133758		143	0.159919
144	0.153896		144	0.154514		144	0.155101		144	0.166023		144	0.155068		144	0.152592		144	0.153454		144	0.166174
145	0.162678		145	0.163713		145	0.163734		145	0.170534		145	0.163392		145	0.162389		145	0.162575		145	0.17067
146	0.170619		146	0.171528		146	0.171614		146	0.17425		146	0.170946		146	0.170388		146	0.170572		146	0.174285
147	0.175272		147	0.176278		147	0.176139		147	0.179961		147	0.175439		147	0.17525		147	0.175158		147	0.180114
148	0.17967		148	0.179812		148	0.180999		148	0.183639		148	0.18025		148	0.179961		148	0.180128		148	0.183734
149	0.184767		149	0.186318		149	0.185908		149	0.188438		149	0.184965		149	0.184958		149	0.184897		149	0.188707
150	0.201464		150	0.210682		150	0.210607		150	0.213343		150	0.20174		150	0.200218		150	0.200378		150	0.213357
151	0.213226		151	0.213221		151	0.213228		151	0.21325		151	0.213223		151	0.213218		151	0.213225		151	0.213264
152	0.204461		152	0.212729		152	0.212649		152	0.213294		152	0.204869		152	0.203447		152	0.203603		152	0.21331
153	0.187032		153	0.188126		153	0.18783		153	0.190061		153	0.187185		153	0.187099		153	0.187161		153	0.190182
154	0.177872		154	0.178782		154	0.178716		154	0.181176		154	0.178021		154	0.17787		154	0.17785		154	0.181242
155	0.172458		155	0.17347		155	0.173384		155	0.175825		155	0.172713		155	0.172429		155	0.172403		155	0.175936
156	0.165829		156	0.166797		156	0.166833		156	0.171312		156	0.166319		156	0.165481		156	0.165649		156	0.17136
157	0.155986		157	0.156896		157	0.157237		157	0.165819		157	0.156847		157	0.154939		157	0.155496		157	0.166023
158	0.135702		158	0.136479		158	0.138016		158	0.157583		158	0.137946		158	0.132602		158	0.134418		158	0.157666
159	0.0205865		159	0.0290298		159	0.0311173		159	0.149675		159	0.0290062		159	0.0156743		159	0.0176582		159	0.149928
160	0		160	0		160	0		160	0.00424209		160	0		160	0		160	0		160	0.00438806
161	0		161	0		161	0		161	0.00578226		161	0		161	0		161	0		161	0.00597579
162	0.0188326		162	0.0296563		162	0.0334362		162	0.150846		162	0.0324872		162	0.0135142		162	0.0164632		162	0.151125
163	0.128748		163	0.130471		163	0.132128		163	0.15843		163	0.132489		163	0.125492		163	0.127692		163	0.158543
164	0.152571		164	0.153169		164	0.153778		164	0.165186		164	0.153841		164	0.151231		164	0.152121		164	0.165258
165	0.165025		165	0.165955		165	0.166056		165	0.170957		165	0.165622		165	0.164652		165	0.164918		165	0.171085
166	0.170827		166	0.171869		166	0.171781		166	0.175729		166	0.171126		166	0.170712		166	0.170709		166	0.175811
167	0.176727		167	0.177835		167	0.17777		167	0.180223		167	0.176857		167	0.176599		167	0.176602		167	0.180342
168	0.184235		168	0.186441		168	0.186039		168	0.189332		168	0.184318		168	0.184542		168	0.184195		168	0.189451
169	0.204243		169	0.213279		169	0.213288		169	0.213322		169	0.204483		169	0.202905		169	0.203142		169	0.21331
170	0.213285		170	0.21328		170	0.213288		170	0.213307		170	0.21328		170	0.213274		170	0.213281		170	0.21331
171	0.213182		171	0.213172		171	0.213209		171	0.213236		171	0.213203		171	0.213173		171	0.213196		171	0.213217
172	0.213257		172	0.213248		172	0.213265		172	0.213287		172	0.213254		172	0.213236		172	0.213254		172	0.21331
173	0.19784		173	0.206346		173	0.206393		173	0.208685		173	0.198182		173	0.196898		173	0.19711		173	0.208847
174	0.182607		174	0.183396		174	0.183853		174	0.185123		174	0.18323		174	0.182103		174	0.183202		174	0.185185
175	0.174007		175	0.175123		175	0.174984		175	0.176847		175	0.1742		175	0.173957		175	0.173894		175	0.176924
176	0.166375		176	0.167165		176	0.167521		176	0.171774		176	0.166836		176	0.165682		176	0.166202		176	0.171904
177	0.151098		177	0.151547		177	0.152518		177	0.162523		177	0.152083		177	0.149313		177	0.150596		177	0.162734
178	0.12775		178	0.128889		178	0.131088		178	0.152942		178	0.131133		178	0.123352		178	0.12646		178	0.153069
179	0.047285		179	0.0515363		179	0.0596385		179	0.153042		179	0.0629166		179	0.0293283		179	0.0379397		179	0.15326
180	0		180	0		180	0		180	0.00622369		180	0		180	0		180	0		180	0.00637693
181	0		181	0		181	0		181	0.00317059		181	0		181	0		181	0		181	0.00327997
182	0.0129694		182	0.0239604		182	0.0265024		182	0.146344		182	0.0247616		182	0.010359		182	0.0122788		182	0.146617
183	0.13014		183	0.133333		183	0.13485		183	0.157079		183	0.134591		183	0.127875		183	0.129964		183	0.157311
184	0.151749		184	0.152634		184	0.153177		184	0.163724		184	0.153118		184	0.150784		184	0.151616		184	0.163853
185	0.165223		185	0.166083		185	0.166335		185	0.170946		185	0.165802		185	0.164745		185	0.165179		185	0.171085
186	0.172181		186	0.173365		186	0.173314		186	0.175692		186	0.172428		186	0.171991		186	0.172044		186	0.175811
187	0.178999		187	0.182104		187	0.181634		187	0.184308		187	0.179164		187	0.178865		187	0.178577		187	0.184466
188	0.189785		188	0.193766		188	0.194027		188	0.19892		188	0.189794		188	0.189709		188	0.189754		188	0.199277
189	0.213267		189	0.213262		189	0.213268		189	0.213294		189	0.213265		189	0.213258		189	0.213266		189	0.21331
190	0.213262		190	0.213258		190	0.213272		190	0.213283		190	0.21327		190	0.21326		190	0.213268		190	0.213264
191	0.21317		191	0.213155		191	0.213196		191	0.213192		191	0.213164		191	0.213117		191	0.213163		191	0.21317
192	0.213274		192	0.213271		192	0.213283		192	0.213298		192	0.213288		192	0.213275		192	0.213284		192	0.21331
193	0.213278		193	0.213273		193	0.213282		193	0.213302		193	0.213277		193	0.213267		193	0.213276		193	0.21331
194	0.185484		194	0.18958		194	0.189497		194	0.190182		194	0.185699		194	0.185791		194	0.185233		194	0.190272
195	0.173532		195	0.175185		195	0.174832		195	0.177294		195	0.173727		195	0.173402		195	0.173418		195	0.177411
196	0.165199		196	0.166235		196	0.166172		196	0.175622		196	0.165742		196	0.164839		196	0.164827		196	0.175686
197	0.157827		197	0.158936		197	0.159048		197	0.17209		197	0.158829		197	0.156863		197	0.157178		197	0.172309
198	0.143302		198	0.142534		198	0.144666		198	0.166838		198	0.145155		198	0.138825		198	0.141512		198	0.166926
199	0.128623		199	0.126895		199	0.131457		199	0.161433		199	0.13214		199	0.119631		199	0.125756		199	0.161592
200	0		200	0		200	0		200	0.0258748		200	0		200	0		200	0		200	0.0263696
201	0		201	0		201	0		201	0.00317412		201	0		201	0		201	0		201	0.00327997
202	0.0419306		202	0.0551662		202	0.0572932		202	0.148696		202	0.0560177		202	0.038151		202	0.0410935		202	0.148912
203	0.139485		203	0.141362		203	0.142165		203	0.160113		203	0.142138		203	0.1379		203	0.139087		203	0.160257
204	0.158149		204	0.159342		204	0.1594		204	0.167768		204	0.159204		204	0.157742		204	0.15802		204	0.167961
205	0.166301		205	0.167195		205	0.167248		205	0.172268		205	0.166862		205	0.165887		205	0.166098		205	0.172309
206	0.172181		206	0.173159		206	0.17313		206	0.175581		206	0.17242		206	0.171978		206	0.172025		206	0.175686
207	0.176965		207	0.178093		207	0.177953		207	0.180238		207	0.177069		207	0.176909		207	0.176831		207	0.180342
208	0.184893		208	0.185935		208	0.185732		208	0.186684		208	0.185056		208	0.185019		208	0.184993		208	0.186786
209	0.202209		209	0.210719		209	0.210508		209	0.213324		209	0.202318		209	0.201161		209	0.201126		209	0.21331
210	0.213329		210	0.213324		210	0.213331		210	0.213344		210	0.213325		210	0.213319		210	0.213326		210	0.213357
211	0.21325		211	0.213246		211	0.213263		211	0.213279		211	0.213265		211	0.213248		211	0.21326		211	0.213264
212	0.213302		212	0.213295		212	0.213306		212	0.213324		212	0.213296		212	0.213285		212	0.213297		212	0.21331
213	0.203495		213	0.213278		213	0.213287		213	0.213319		213	0.203824		213	0.202208		213	0.202499		213	0.21331
214	0.18225		214	0.184291		214	0.183689		214	0.186548		214	0.182546		214	0.182698		214	0.18236		214	0.186786
215	0.173678		215	0.174664		215	0.174595		215	0.177196		215	0.17387		215	0.173516		215	0.173529		215	0.177289
216	0.167082		216	0.167885		216	0.168128		216	0.172428		216	0.167567		216	0.166517		216	0.166916		216	0.172444
217	0.155184		217	0.155515		217	0.156443		217	0.166484		217	0.156194		217	0.153465		217	0.154667		217	0.166627
218	0.137315		218	0.136915		218	0.139363		218	0.159365		218	0.139172		218	0.133244		218	0.136006		218	0.159578
219	0.0733676		219	0.080604		219	0.0910737		219	0.15563		219	0.0900547		219	0.0517038		219	0.0637201		219	0.15587
220	0		220	0		220	0		220	0.00921807		220	0		220	0		220	0		220	0.00937537
221	0		221	0		221	0		221	0		221	0		221	0		221	0		221	0
222	0.0169512		222	0.0231185		222	0.0264033		222	0.142705		222	0.0254458		222	0.0130847		222	0.0161782		222	0.142896
223	0.135657		223	0.135847		223	0.13793		223	0.157938		223	0.138038		223	0.132418		223	0.134988		223	0.158018
224	0.152919		224	0.153467		224	0.154443		224	0.164586		224	0.154156		224	0.151382		224	0.152694		224	0.164793
225	0.162711		225	0.16347		225	0.163859		225	0.169748		225	0.163373		225	0.161906		225	0.16251		225	0.16983
226	0.169269		226	0.170233		226	0.170306		226	0.173352		226	0.169572		226	0.168953		226	0.169125		226	0.173373
227	0.174207		227	0.17517		227	0.175145		227	0.17674		227	0.174337		227	0.174051		227	0.17407		227	0.176802
228	0.178538		228	0.179327		228	0.179751		228	0.181864		228	0.178893		228	0.178696		228	0.178705		228	0.181906
229	0.185982		229	0.186987		229	0.186585		229	0.1872		229	0.18607		229	0.186081		229	0.186034		229	0.187372
230	0.199152		230	0.208424		230	0.208258		230	0.211123		230	0.199249		230	0.19813		230	0.198038		230	0.211285
231	0.213233		231	0.213228		231	0.213238		231	0.213261		231	0.213231		231	0.213224		231	0.21323		231	0.213264
232	0.207781		232	0.213315		232	0.213319		232	0.21334		232	0.208008		232	0.206767		232	0.20672		232	0.213357
233	0.186175		233	0.189758		233	0.189682		233	0.194876		233	0.186276		233	0.186459		233	0.186195		233	0.195197
234	0.178884		234	0.180297		234	0.179987		234	0.183994		234	0.178974		234	0.178859		234	0.17878		234	0.184154
235	0.173287		235	0.174274		235	0.174156		235	0.178112		235	0.173492		235	0.173187		235	0.173116		235	0.178131
236	0.168172		236	0.169005		236	0.16919		236	0.172919		236	0.168605		236	0.167759		236	0.168071		236	0.172977
237	0.152636		237	0.153047		237	0.153884		237	0.163695		237	0.153681		237	0.151106		237	0.152236		237	0.163853
238	0.12529		238	0.129164		238	0.13035		238	0.154579		238	0.129663		238	0.122177		238	0.124097		238	0.154766
239	0.00330645		239	0.00778082		239	0.0102176		239	0.154067		239	0.00873403		239	0.00169944		239	0.00232539		239	0.154206
240	0		240	0		240	0		240	0.0206663		240	0		240	0		240	0		240	0.0210369
241	0		241	0		241	0		241	0.0186167		241	0		241	0		241	0		241	0.0191499
242	0.0350441		242	0.048792		242	0.0569953		242	0.150874		242	0.0558263		242	0.0249252		242	0.0320215		242	0.151125
243	0.130565		243	0.130631		243	0.133189		243	0.159294		243	0.133714		243	0.126117		243	0.129298		243	0.159407
244	0.153074		244	0.1539		244	0.154361		244	0.164979		244	0.154292		244	0.151986		244	0.152717		244	0.165103
245	0.163881		245	0.164913		245	0.164902		245	0.170147		245	0.164498		245	0.163589		245	0.163731		245	0.170252
246	0.169449		246	0.170538		246	0.17038		246	0.174504		246	0.169757		246	0.169366		246	0.169277		246	0.174671
247	0.173105		247	0.174151		247	0.173997		247	0.177023		247	0.173266		247	0.173075		247	0.172954		247	0.177168
248	0.17589		248	0.176898		248	0.176776		248	0.179563		248	0.175983		248	0.17585		248	0.175751		248	0.179655
249	0.178843		249	0.179881		249	0.180135		249	0.18216		249	0.179239		249	0.17879		249	0.179064		249	0.182234
250	0.184621		250	0.185297		250	0.185518		250	0.18622		250	0.184828		250	0.184779		250	0.184812		250	0.186292
251	0.189497		251	0.191419		251	0.191648		251	0.193564		251	0.189553		251	0.189349		251	0.18919		251	0.193733
252	0.185003		252	0.189486		252	0.189094		252	0.191488		252	0.185198		252	0.185062		252	0.185102		252	0.191605
253	0.179445		253	0.181135		253	0.180941		253	0.184922		253	0.179521		253	0.179395		253	0.179356		253	0.185083
254	0.176422		254	0.17734		254	0.177264		254	0.179371		254	0.176541		254	0.176313		254	0.176282		254	0.179424
255	0.171656		255	0.172586		255	0.172552		255	0.175416		255	0.171908		255	0.171415		255	0.171458		255	0.175434
256	0.166415		256	0.167297		256	0.167402		256	0.172113		256	0.166901		256	0.165948		256	0.166191		256	0.172175
257	0.156191		257	0.156839		257	0.157232		257	0.167019		257	0.157214		257	0.154987		257	0.155632		257	0.167224
258	0.138629		258	0.139141		258	0.140354		258	0.15979		258	0.140812		258	0.135912		258	0.1376		258	0.159919
259	0.0339517		259	0.0427949		259	0.0448877		259	0.1475		259	0.0453506		259	0.0282896		259	0.0313239		259	0.147671
260	0		260	0		260	0		260	0.00372643		260	0		260	0		260	0		260	0.00384488
261	0		261	0		261	0		261	0.00122798		261	0		261	0		261	0		261	0.00135323
262	0		262	0		262	0		262	0.145044		262	0		262	0		262	0		262	0.145328
263	0.093553		263	0.101461		263	0.10611		263	0.152034		263	0.105583		263	0.084311		263	0.0918025		263	0.152299
264	0.146959		264	0.1475		264	0.148558		264	0.161946		264	0.148652		264	0.145078		264	0.146479		264	0.162084
265	0.158783		265	0.159709		265	0.159992		265	0.167133		265	0.159633		265	0.158139		265	0.158642		265	0.167224
266	0.164804		266	0.165769		266	0.165962		266	0.170407		266	0.165317		266	0.164389		266	0.164725		266	0.170531
267	0.167697		267	0.168721		267	0.168854		267	0.171764		267	0.168046		267	0.167443		267	0.167677		267	0.171904
268	0.171169		268	0.172177		268	0.172214		268	0.174123		268	0.171376		268	0.170991		268	0.171094		268	0.174156
269	0.174501		269	0.175539		269	0.175447		269	0.176928		269	0.174629		269	0.174432		269	0.17438		269	0.177046
270	0.17468		270	0.175797		270	0.175723		270	0.177039		270	0.174807		270	0.174582		270	0.174567		270	0.177046
271	0.177019		271	0.180536		271	0.179832		271	0.182447		271	0.177161		271	0.177082		271	0.176815		271	0.18256
272	0.17612		272	0.177322		272	0.177067		272	0.180487		272	0.176238		272	0.176081		272	0.176003		272	0.180569
273	0.174699		273	0.175649		273	0.17555		273	0.177465		273	0.174837		273	0.174613		273	0.174559		273	0.177531
274	0.173037		274	0.173969		274	0.17391		274	0.176187		274	0.173224		274	0.172869		274	0.172865		274	0.176309
275	0.169141		275	0.170124		275	0.1701		275	0.173653		275	0.169488		275	0.168938		275	0.168997		275	0.173766
276	0.164282		276	0.165131		276	0.165312		276	0.170842		276	0.164863		276	0.163702		276	0.164003		276	0.170947
277	0.154417		277	0.154945		277	0.155669		277	0.165318		277	0.155471		277	0.15297		277	0.153958		277	0.165412
278	0.127147		278	0.131163		278	0.132422		278	0.156764		278	0.132165		278	0.123975		278	0.126056		278	0.156954
279	0.0039198		279	0.00887355		279	0.00973767		279	0.142412		279	0.00921967		279	0.0023414		279	0.00297752		279	0.142443
280	0		280	0		280	0		280	0		280	0		280	0		280	0		280	0
281	0		281	0		281	0		281	0.00510316		281	0		281	0		281	0		281	0.00539101
282	0.00693823		282	0.01381		282	0.0192175		282	0.148101		282	0.0182047		282	0.0029197		282	0.00650987		282	0.148294
283	0.12276		283	0.123526		283	0.126674		283	0.156631		283	0.127047		283	0.117234		283	0.121937		283	0.156775
284	0.145366		284	0.145524		284	0.147159		284	0.16206		284	0.147247		284	0.142703		284	0.144803		284	0.162248
285	0.155499		285	0.156299		285	0.156945		285	0.166888		285	0.15666		285	0.154471		285	0.155393		285	0.167075
286	0.16106		286	0.162124		286	0.162308		286	0.169547		286	0.161849		286	0.160696		286	0.161056		286	0.169689
287	0.164296		287	0.165442		287	0.165402		287	0.174066		287	0.164805		287	0.164123		287	0.164208		287	0.174285
288	0.166677		288	0.167634		288	0.167751		288	0.171749		288	0.167074		288	0.166285		288	0.166523		288	0.171904
289	0.169332		289	0.170364		289	0.1703		289	0.173452		289	0.169606		289	0.169117		289	0.169133		289	0.173505
290	0.168294		290	0.169341		290	0.16935		290	0.173166		290	0.168625		290	0.167925		290	0.168052		290	0.173241
291	0.171844		291	0.173099		291	0.172932		291	0.176774		291	0.172087		291	0.171616		291	0.171586		291	0.176924
292	0.17042		292	0.171393		292	0.171355		292	0.175007		292	0.170671		292	0.17011		292	0.170163		292	0.175181
293	0.170135		293	0.17101		293	0.171065		293	0.174213		293	0.170405		293	0.169698		293	0.169854		293	0.174285
294	0.16866		294	0.169506		294	0.169611		294	0.173411		294	0.169006		294	0.168126		294	0.168357		294	0.173505
295	0.164789		295	0.165709		295	0.165813		295	0.171018		295	0.165313		295	0.164265		295	0.164506		295	0.171085
296	0.159746		296	0.160393		296	0.160825		296	0.168339		296	0.160529		296	0.158642		296	0.159293		296	0.168398
297	0.149496		297	0.149157		297	0.150508		297	0.164692		297	0.15085		297	0.146612		297	0.14832		297	0.164793
298	0.128679		298	0.129094		298	0.131613		298	0.158235		298	0.132193		298	0.123716		298	0.126969		298	0.158369
299	0.0135029		299	0.0187902		299	0.0233322		299	0.146696		299	0.0235045		299	0.00710583		299	0.0106529		299	0.146829
300	0		300	0		300	0		300	0.00449845		300	0		300	0		300	0		300	0.00465883
301	0		301	0		301	0		301	0		301	0		301	0		301	0		301	0
302	0		302	0		302	0		302	0.141135		302	0		302	0		302	0		302	0.141529
303	0.0299332		303	0.0438438		303	0.0552023		303	0.151388		303	0.0535199		303	0.0189107		303	0.0292348		303	0.151715
304	0.134549		304	0.135537		304	0.13828		304	0.158551		304	0.138436		304	0.130394		304	0.134244		304	0.158717
305	0.147936		305	0.147953		305	0.149649		305	0.162426		305	0.149665		305	0.145447		305	0.147584		305	0.162572
306	0.153658		306	0.154302		306	0.155136		306	0.164423		306	0.154892		306	0.152342		306	0.153493		306	0.164638
307	0.157135		307	0.157974		307	0.158455		307	0.166127		307	0.158044		307	0.156218		307	0.156953		307	0.166326
308	0.159306		308	0.160194		308	0.160465		308	0.167802		308	0.16008		308	0.158523		308	0.159022		308	0.167961
309	0.161875		309	0.162906		309	0.163045		309	0.168818		309	0.162505		309	0.161406		309	0.161728		309	0.168976
310	0.160788		310	0.161961		310	0.162082		310	0.167987		310	0.161471		310	0.160427		310	0.16075		310	0.168107
311	0.161922		311	0.163117		311	0.1633		311	0.168429		311	0.162591		311	0.161607		311	0.162005		311	0.168543
312	0.160566		312	0.161803		312	0.162009		312	0.167385		312	0.16126		312	0.160221		312	0.160644		312	0.16752
313	0.158611		313	0.159991		313	0.160139		313	0.166064		313	0.159371		313	0.158292		313	0.158685		313	0.166174
314	0.158925		314	0.160138		314	0.160297		314	0.166624		314	0.159672		314	0.158448		314	0.158849		314	0.166777
315	0.157451		315	0.158478		315	0.158785		315	0.166059		315	0.158304		315	0.15671		315	0.157261		315	0.166174
316	0.151512		316	0.152373		316	0.152919		316	0.164096		316	0.152745		316	0.150143		316	0.150999		316	0.164325
317	0.139567		317	0.14082		317	0.142217		317	0.160385		317	0.142149		317	0.136627		317	0.138606		317	0.160594
318	0.0618295		318	0.0806872		318	0.0875089		318	0.155		318	0.0858452		318	0.0464866		318	0.0551695		318	0.155136
319	0		319	0		319	0		319	0.14225		319	0		319	0		319	0		319	0.142443
320	0		320	0		320	0		320	0.000925336		320	0		320	0		320	0		320	0.00104596
321	0		321	0		321	0		321	0		321	0		321	0		321	0		321	0
322	0		322	0		322	0		322	0.0821705		322	0		322	0		322	0		322	0.086581
323	0		323	0		323	0		323	0.143606		323	0		323	0		323	0		323	0.144013
324	0.0448328		324	0.062762		324	0.0743334		324	0.153994		324	0.0723636		324	0.0312005		324	0.0439204		324	0.154206
325	0.131035		325	0.133279		325	0.135887		325	0.157692		325	0.135797		325	0.126694		325	0.130903		325	0.157842
326	0.136798		326	0.138672		326	0.140033		326	0.158171		326	0.139806		326	0.134553		326	0.136654		326	0.158369
327	0.143176		327	0.143357		327	0.14553		327	0.161214		327	0.145346		327	0.140084		327	0.142589		327	0.161427
328	0.145514		328	0.145865		328	0.147449		328	0.162046		328	0.147346		328	0.143026		328	0.145036		328	0.162248
329	0.148348		329	0.148809		329	0.150237		329	0.162496		329	0.150015		329	0.146173		329	0.148016		329	0.162734
330	0.147321		330	0.148533		330	0.149438		330	0.161136		330	0.149031		330	0.14573		330	0.147281		330	0.161427
331	0.146232		331	0.147659		331	0.148861		331	0.160851		331	0.148222		331	0.144556		331	0.146496		331	0.161095
332	0.146364		332	0.148172		332	0.150171		332	0.163644		332	0.149117		332	0.143793		332	0.1468		332	0.163853
333	0.135149		333	0.137904		333	0.138685		333	0.155662		333	0.137867		333	0.134421		333	0.135603		333	0.15587
334	0.137017		334	0.137931		334	0.139971		334	0.160813		334	0.139434		334	0.134131		334	0.13672		334	0.161095
335	0.136416		335	0.13635		335	0.138286		335	0.159438		335	0.138433		335	0.133216		335	0.135487		335	0.159578
336	0.130187		336	0.130709		336	0.132913		336	0.15832		336	0.133297		336	0.126259		336	0.128984		336	0.158543
337	0.0797975		337	0.0998128		337	0.10445		337	0.156019		337	0.101771		337	0.0648661		337	0.0734946		337	0.156234
338	0		338	0		338	0		338	0.150888		338	0		338	0		338	0		338	0.151125
339	0		339	0		339	0		339	0.132838		339	0		339	0		339	0		339	0.133464
340	0		340	0		340	0		340	0		340	0		340	0		340	0		340	0
341	0		341	0		341	0		341	0		341	0		341	0		341	0		341	0
342	0		342	0		342	0		342	0.0010172		342	0		342	0		342	0		342	0.00184737
343	0		343	0		343	0		343	0.122684		343	0		343	0		343	0		343	0.125216
344	0		344	0		344	0		344	0.146947		344	0		344	0		344	0		344	0.147251
345	0.0127223		345	0.0221349		345	0.0275439		345	0.150723		345	0.0259137		345	0.00766453		345	0.0123498		345	0.150927
346	0.0353421		346	0.0553226		346	0.0651786		346	0.153477		346	0.0612015		346	0.0261311		346	0.0336314		346	0.15364
347	0.120807		347	0.125547		347	0.129814		347	0.156583		347	0.129432		347	0.110821		347	0.119901		347	0.156775
348	0.130318		348	0.131141		348	0.134498		348	0.157368		348	0.134521		348	0.124914		348	0.129803		348	0.157666
349	0.133088		349	0.133882		349	0.136908		349	0.156815		349	0.136569		349	0.128859		349	0.132818		349	0.156954
350	0.129172		350	0.132422		350	0.135161		350	0.155443		350	0.134354		350	0.12526		350	0.129782		350	0.155688
351	0.128161		351	0.131858		351	0.135214		351	0.154591		351	0.134137		351	0.1237		351	0.129744		351	0.154766
352	0.127107		352	0.131679		352	0.136224		352	0.153038		352	0.134352		352	0.120462		352	0.129468		352	0.15326
353	0.0360495		353	0.0572716		353	0.0684314		353	0.146533		353	0.0601333		353	0.0287539		353	0.0403044		353	0.146829
354	0.0828649		354	0.0976272		354	0.10613		354	0.151334		354	0.0995281		354	0.0711349		354	0.0835517		354	0.151519
355	0.0563644		355	0.0665474		355	0.073385		355	0.146278		355	0.0705137		355	0.0470054		355	0.0547006		355	0.146617
356	0.0127228		356	0.0192061		356	0.0226797		356	0.127541		356	0.0214078		356	0.00840781		356	0.0112725		356	0.128072
357	0		357	0		357	0		357	0.10603		357	0		357	0		357	0		357	0.106495
358	0		358	0		358	0		358	0.0759977		358	0		358	0		358	0		358	0.0773089
359	0		359	0		359	0		359	0.0133925		359	0		359	0		359	0		359	0.0148434
360	0		360	0		360	0		360	0		360	0		360	0		360	0		360	0
361	0		361	0		361	0		361	0		361	0		361	0		361	0		361	0
362	0		362	0		362	0		362	0		362	0		362	0		362	0		362	0
363	0		363	0		363	0		363	0.00175829		363	0		363	0		363	0		363	0.00278127
364	0		364	0		364	0		364	0.0812282		364	0		364	0		364	0		364	0.0851762
365	0		365	0		365	0		365	0.120406		365	0		365	0		365	0		365	0.122244
366	0		366	0		366	0		366	0.139413		366	0		366	0		366	0		366	0.139898
367	0.00038357		367	0.00411248		367	0.00757794		367	0.143762		367	0.00631911		367	0		367	0		367	0.144013
368	0.00975599		368	0.0169529		368	0.0225537		368	0.14752		368	0.0208009		368	0.00481607		368	0.00910749		368	0.147879
369	0.0139862		369	0.0208717		369	0.0259685		369	0.145502		369	0.0237112		369	0.0091167		369	0.0136314		369	0.14576
370	0.00556635		370	0.0131008		370	0.0165653		370	0.14468		370	0.0139097		370	0.00336424		370	0.00593294		370	0.145111
371	0.00465375		371	0.0115808		371	0.0169663		371	0.144786		371	0.0137395		371	0.00235123		371	0.0062109		371	0.145111
372	0.0023179		372	0.00792266		372	0.0139001		372	0.143347		372	0.0100399		372	0.000175507		372	0.00372282		372	0.143791
373	0		373	0		373	0		373	0.137433		373	0		373	0		373	0		373	0.137983
374	0		374	0		374	0		374	0.124216		374	0		374	0		374	0		374	0.126372
375	0		375	0		375	0		375	0.0680639		375	0		375	0		375	0		375	0.0715045
376	0		376	0		376	0		376	0.00926031		376	0		376	0		376	0		376	0.0100171
377	0		377	0		377	0		377	0		377	0		377	0		377	0		377	0
378	0		378	0		378	0		378	0		378	0		378	0		378	0		378	0
379	0		379	0		379	0		379	0		379	0		379	0		379	0		379	0
380	0		380	0		380	0		380	0		380	0		380	0		380	0		380	0
381	0		381	0		381	0		381	0		381	0		381	0		381	0		381	0
382	0		382	0		382	0		382	0		382	0		382	0		382	0		382	0
383	0		383	0		383	0		383	0		383	0		383	0		383	0		383	0
384	0		384	0		384	0		384	0		384	0		384	0		384	0		384	0
385	0		385	0		385	0		385	0		385	0		385	0		385	0		385	0
386	0		386	0		386	0		386	0		386	0		386	0		386	0		386	0
387	0		387	0		387	0		387	2.70188e-05		387	0		387	0		387	0		387	0.000141926
388	0		388	0		388	0		388	0.00531742		388	0		388	0		388	0		388	0.00571727
389	0		389	0		389	0		389	0.000644478		389	0		389	0		389	0		389	0.000807595
390	0		390	0		390	0		390	0.000275526		390	0		390	0		390	0		390	0.00042334
391	0		391	0		391	0		391	0.00336521		391	0		391	0		391	0		391	0.00371847
392	0		392	0		392	0		392	0.00133744		392	0		392	0		392	0		392	0.00157088
393	0		393	0		393	0		393	0		393	0		393	0		393	0		393	0
394	0		394	0		394	0		394	0		394	0		394	0		394	0		394	0
395	0		395	0		395	0		395	0		395	0		395	0		395	0		395	0
396	0		396	0		396	0		396	0		396	0		396	0		396	0		396	0
397	0		397	0		397	0		397	0		397	0		397	0		397	0		397	0
398	0		398	0		398	0		398	0		398	0		398	0		398	0		398	0
399	0		399	0		399	0		399	0		399	0		399	0		399	0		399	0
400	0		400	0		400	0		400	0		400	0		400	0		400	0		400	0
401	0		401	0		401	0		401	0		401	0		401	0		401	0		401	0
402	0		402	0		402	0		402	0		402	0		402	0		402	0		402	0
403	0		403	0		403	0		403	0		403	0		403	0		403	0		403	0
404	0		404	0		404	0		404	0		404	0		404	0		404	0		404	0
405	0		405	0		405	0		405	0		405	0		405	0		405	0		405	0
406	0		406	0		406	0		406	0		406	0		406	0		406	0		406	0
407	0		407	0		407	0		407	0		407	0		407	0		407	0		407	0
408	0		408	0		408	0		408	0		408	0		408	0		408	0		408	0
409	3.63813e-08		409	2.10473e-08		409	3.37627e-08		409	1.22848e-08		409	3.63813e-08		409	2.10474e-08		409	3.37627e-08		409	1.23e-08
410	1.17562e-07		410	1.31297e-07		410	1.25029e-07		410	5.86184e-08		410	1.17562e-07		410	1.31297e-07		410	1.25029e-07		410	5.88e-08
411	2.1933e-07		411	2.76612e-07		411	2.43144e-07		411	1.75993e-07		411	2.1933e-07		411	2.76613e-07		411	2.43144e-07		411	1.76e-07
412	2.56415e-07		412	3.25677e-07		412	2.84141e-07		412	2.29436e-07		412	2.56415e-07		412	3.25677e-07		412	2.84141e-07		412	2.3e-07
413	3.34337e-07		413	4.29907e-07		413	3.72717e-07		413	2.96214e-07		413	3.34337e-07		413	4.29908e-07		413	3.72717e-07		413	2.96e-07
414	0		414	0		414	0		414	5.0567e-09		414	0		414	0		414	0		414	5.06e-09
415	3.37075e-07		415	4.34652e-07		415	3.75866e-07		415	3.4801e-07		415	3.37075e-07		415	4.34652e-07		415	3.75866e-07		415	3.48e-07
416	6.8758e-07		416	7.58845e-07		416	6.4754e-07		416	6.66288e-07		416	6.87793e-07		416	7.58845e-07		416	6.4754e-07		416	6.65998e-07
417	4.71575e-07		417	6.13308e-07		417	5.25745e-07		417	5.64293e-07		417	4.71575e-07		417	6.13308e-07		417	5.25745e-07		417	5.63999e-07
418	3.7472e-07		418	4.66663e-07		418	4.113e-07		418	4.44221e-07		418	3.7472e-07		418	4.66663e-07		418	4.113e-07		418	4.43999e-07
419	6.25629e-07		419	8.06509e-07		419	6.94686e-07		419	7.94544e-07		419	6.25629e-07		419	8.06509e-07		419	6.94686e-07		419	7.94998e-07
420	2.64356e-06		420	1.68017e-06		420	2.36022e-06		420	1.37109e-06		420	2.64356e-06		420	1.68018e-06		420	2.36022e-06		420	1.36999e-06
421	2.14537e-06		421	1.18323e-06		421	1.88989e-06		421	1.10473e-06		421	2.14538e-06		421	1.18348e-06		421	1.88996e-06		421	1.1e-06
422	0		422	0		422	0		422	0		422	0		422	0		422	0		422	0
423	0		423	0		423	0		423	0.0139433		423	0		423	0		423	0		423	0.0155565
424	0		424	0		424	0		424	0.0575072		424	0		424	0		424	0		424	0.0615814
425	0		425	0		425	0		425	0.0692123		425	0		425	0		425	0		425	0.07183
426	0		426	0		426	0		426	0.0980145		426	0		426	0		426	0		426	0.0987414
427	0		427	0		427	0		427	0.11729		427	0		427	0		427	0		427	0.118196
428	0		428	0		428	0		428	0.117694		428	0		428	0		428	0		428	0.118196
429	0		429	0.000178009		429	0		429	0.126397		429	0		429	0		429	0		429	0.126943
430	0		430	0.000317245		430	0		430	0.133649		430	0		430	0		430	0		430	0.133981
431	0.00226883		431	0.0083173		431	0.00740419		431	0.137081		431	0.00545099		431	0.00263061		431	0.00221469		431	0.13725
432	0.0169181		432	0.0294236		432	0.0298755		432	0.139417		432	0.0258232		432	0.0147027		432	0.0158585		432	0.139661
433	0.00284535		433	0.0104061		433	0.00975544		433	0.137916		433	0.00755263		433	0.00254695		433	0.00255714		433	0.138225
434	0		434	0.00228825		434	0.0014313		434	0.140714		434	4.00197e-05		434	0		434	0		434	0.141067
435	0		435	0		435	0		435	0.137353		435	0		435	0		435	0		435	0.137739
436	0		436	0		436	0		436	0.130799		436	0		436	0		436	0		436	0.131357
437	0		437	0		437	0		437	0.125505		437	0		437	0		437	0		437	0.126372
438	0		438	0		438	0		438	0.0464298		438	0		438	0		438	0		438	0.0516144
439	0		439	0		439	0		439	1.07659e-08		439	0		439	0		439	0		439	1.08e-08
440	0		440	0		440	0		440	0		440	0		440	0		440	0		440	0
441	0		441	0		441	0		441	0		441	0		441	0		441	0		441	0
442	0		442	0		442	0		442	0.0298451		442	0		442	0		442	0		442	0.0338803
443	0		443	0		443	0		443	0.13399		443	0		443	0		443	0		443	0.13475
444	0.00342687		444	0.0134775		444	0.0182094		444	0.143864		444	0.0139152		444	0.000286898		444	0.00206064		444	0.144234
445	0.0648457		445	0.0809401		445	0.0884894		445	0.139967		445	0.081721		445	0.0532141		445	0.0622418		445	0.140368
446	0.104613		446	0.114663		446	0.117801		446	0.140714		446	0.113538		446	0.0998236		446	0.104947		446	0.140835
447	0.103253		447	0.111716		447	0.111438		447	0.139911		447	0.110484		447	0.100947		447	0.102363		447	0.140133
448	0.112048		448	0.118482		448	0.118262		448	0.143332		448	0.116689		448	0.112018		448	0.112304		448	0.143568
449	0.112953		449	0.119557		449	0.119199		449	0.143759		449	0.117391		449	0.113373		449	0.113254		449	0.143791
450	0.113248		450	0.119253		450	0.119049		450	0.143925		450	0.118015		450	0.114026		450	0.113924		450	0.144013
451	0.125576		451	0.132181		451	0.132101		451	0.146966		451	0.130041		451	0.125901		451	0.126345		451	0.14704
452	0.135239		452	0.138572		452	0.139281		452	0.15159		452	0.138172		452	0.133698		452	0.13512		452	0.151715
453	0.130207		453	0.136676		453	0.136702		453	0.151758		453	0.135001		453	0.129188		453	0.130588		453	0.15191
454	0.112526		454	0.128004		454	0.126575		454	0.151684		454	0.122269		454	0.10886		454	0.110484		454	0.15191
455	0.0952235		455	0.110964		455	0.110442		455	0.150553		455	0.106847		455	0.0920765		455	0.0919914		455	0.150729
456	0.0300341		456	0.072058		456	0.0723309		456	0.148441		456	0.064363		456	0.0309992		456	0.029158		456	0.148707
457	0		457	0		457	0		457	0.147601		457	0		457	0		457	0		457	0.147879
458	0		458	0		458	0		458	0.125126		458	0		458	0		458	0		458	0.125796
459	0		459	0		459	0		459	0.00525313		459	0		459	0		459	0		459	0.00614785
460	2.82381e-07		460	3.75825e-07		460	3.17515e-07		460	3.35462e-07		460	2.82381e-07		460	3.75825e-07		460	3.17515e-07		460	3.35e-07
461	5.97796e-07		461	7.79691e-07		461	6.6826e-07		461	6.5095e-07		461	5.97796e-07		461	7.79691e-07		461	6.6826e-07		461	6.50998e-07
462	0		462	0		462	0		462	0.129788		462	0		462	0		462	0		462	0.131089
463	0.00357137		463	0.014063		463	0.0185689		463	0.150574		463	0.014406		463	0.000263085		463	0.00203821		463	0.150927
464	0.123982		464	0.129384		464	0.132475		464	0.15726		464	0.131061		464	0.116436		464	0.122066		464	0.157489
465	0.143071		465	0.145268		465	0.146596		465	0.159904		465	0.145849		465	0.139977		465	0.142265		465	0.160088
466	0.150744		466	0.152431		466	0.152844		466	0.163073		466	0.152207		466	0.149762		466	0.150565		466	0.163376
467	0.156348		467	0.157849		467	0.15771		467	0.163071		467	0.157412		467	0.156498		467	0.15654		467	0.163216
468	0.156837		468	0.158521		468	0.158224		468	0.163108		468	0.157874		468	0.157268		468	0.157117		468	0.163376
469	0.155922		469	0.157768		469	0.157444		469	0.162014		469	0.156979		469	0.15647		469	0.156283		469	0.162248
470	0.155922		470	0.157378		470	0.157398		470	0.162037		470	0.156941		470	0.156022		470	0.156196		470	0.162248
471	0.154491		471	0.155748		471	0.155897		471	0.16188		471	0.155552		471	0.154218		471	0.154554		471	0.162084
472	0.150995		472	0.151793		472	0.152249		472	0.165569		472	0.152286		472	0.149821		472	0.15052		472	0.165871
473	0.148306		473	0.149856		473	0.150094		473	0.163064		473	0.149604		473	0.147651		473	0.148161		473	0.163376
474	0.145126		474	0.147229		474	0.147339		474	0.160377		474	0.146611		474	0.144609		474	0.145015		474	0.160762
475	0.145496		475	0.148224		475	0.147929		475	0.157468		475	0.147266		475	0.14569		475	0.145605		475	0.157666
476	0.139916		476	0.143392		476	0.143542		476	0.155974		476	0.142827		476	0.139401		476	0.140015		476	0.156234
477	0.0948986		477	0.111736		477	0.108808		477	0.153108		477	0.107382		477	0.089418		477	0.0914503		477	0.15326
478	0		478	0		478	0		478	0.143627		478	0		478	0		478	0		478	0.143791
479	0		479	0		479	0		479	0.0980869		479	0		479	0		479	0		479	0.0995492
480	0		480	0		480	0		480	0		480	0		480	0		480	0		480	0
481	0		481	0		481	0		481	0		481	0		481	0		481	0		481	0
482	0		482	0		482	0		482	0.129142		482	0		482	0		482	0		482	0.129733
483	0.0544621		483	0.0788772		483	0.0776218		483	0.151955		483	0.0734626		483	0.0506177		483	0.0523317		483	0.152299
484	0.143744		484	0.146395		484	0.146839		484	0.159059		484	0.146467		484	0.14236		484	0.143421		484	0.159235
485	0.155365		485	0.156786		485	0.156859		485	0.162942		485	0.156534		485	0.155165		485	0.155475		485	0.163216
486	0.15968		486	0.160976		486	0.160957		486	0.165912		486	0.160612		486	0.159682		486	0.159819		486	0.166023
487	0.163374		487	0.164566		487	0.16453		487	0.167792		487	0.164111		487	0.163482		487	0.163566		487	0.167961
488	0.165005		488	0.166174		488	0.166173		488	0.168133		488	0.165652		488	0.165197		488	0.165298		488	0.168253
489	0.165667		489	0.166869		489	0.166884		489	0.167973		489	0.166283		489	0.165956		489	0.166065		489	0.168107
490	0.165963		490	0.167224		490	0.167207		490	0.167839		490	0.166565		490	0.166306		490	0.16638		490	0.167961
491	0.165512		491	0.166799		491	0.166856		491	0.167163		491	0.166133		491	0.165817		491	0.165979		491	0.167372
492	0.163387		492	0.164673		492	0.164901		492	0.165206		492	0.164095		492	0.163549		492	0.163915		492	0.165412
493	0.161327		493	0.162727		493	0.162956		493	0.163105		493	0.162095		493	0.161536		493	0.161926		493	0.163376
494	0.156635		494	0.158537		494	0.158494		494	0.160103		494	0.157578		494	0.157114		494	0.157254		494	0.160257
495	0.152638		495	0.15483		495	0.154644		495	0.158596		495	0.15383		495	0.153143		495	0.153136		495	0.158717
496	0.147771		496	0.15038		496	0.150191		496	0.156481		496	0.149334		496	0.148394		496	0.14841		496	0.156595
497	0.136178		497	0.141463		497	0.141314		497	0.153739		497	0.13982		497	0.136349		497	0.136753		497	0.153829
498	0.0259018		498	0.0504872		498	0.0494354		498	0.144622		498	0.0422744		498	0.025051		498	0.0241711		498	0.144893
499	0		499	0		499	0		499	0.127842		499	0		499	0		499	0		499	0.128352
500	0		500	0		500	0		500	0		500	0		500	0		500	0		500	0
501	0		501	0		501	0		501	0		501	0		501	0		501	0		501	0
502	0		502	0.00105459		502	0.000713859		502	0.131976		502	0.000131706		502	0		502	0		502	0.132418
503	0.108455		503	0.123418		503	0.122848		503	0.153167		503	0.12054		503	0.109227		503	0.109034		503	0.15345
504	0.153504		504	0.15511		504	0.155074		504	0.161779		504	0.154814		504	0.153362		504	0.153637		504	0.161921
505	0.15923		505	0.160394		505	0.16044		505	0.165789		505	0.160162		505	0.159054		505	0.159274		505	0.166023
506	0.16447		506	0.165586		506	0.165569		506	0.168774		506	0.165129		506	0.164468		506	0.164574		506	0.168976
507	0.168336		507	0.169381		507	0.169343		507	0.171904		507	0.168787		507	0.168318		507	0.168369		507	0.172175
508	0.170751		508	0.171754		508	0.171718		508	0.173003		508	0.171074		508	0.170731		508	0.170761		508	0.173241
509	0.172911		509	0.173954		509	0.173828		509	0.175486		509	0.173414		509	0.17302		509	0.173317		509	0.175686
510	0.173842		510	0.17484		510	0.174791		510	0.175742		510	0.174424		510	0.173894		510	0.174342		510	0.175936
511	0.173876		511	0.175078		511	0.17499		511	0.176395		511	0.174482		511	0.173948		511	0.174332		511	0.176679
512	0.17184		512	0.17292		512	0.173324		512	0.176126		512	0.173338		512	0.171878		512	0.173119		512	0.176433
513	0.171488		513	0.172653		513	0.172434		513	0.175394		513	0.172706		513	0.171774		513	0.172561		513	0.175686
514	0.167811		514	0.168967		514	0.169013		514	0.168849		514	0.168313		514	0.168038		514	0.16816		514	0.168976
515	0.164847		515	0.166163		515	0.166021		515	0.167216		515	0.16541		515	0.165203		515	0.165136		515	0.167372
516	0.157084		516	0.158802		516	0.158577		516	0.169435		516	0.157918		516	0.157307		516	0.157182		516	0.16983
517	0.150438		517	0.152691		517	0.152538		517	0.162785		517	0.151603		517	0.150465		517	0.150505		517	0.163216
518	0.129748		518	0.13308		518	0.133937		518	0.154484		518	0.132781		518	0.127902		518	0.129232		518	0.154766
519	0.0137586		519	0.0301147		519	0.0305467		519	0.144887		519	0.0247005		519	0.0119015		519	0.0121342		519	0.145111
520	5.61227e-08		520	4.37925e-08		520	5.57384e-08		520	0.00294969		520	5.61227e-08		520	4.37927e-08		520	5.57384e-08		520	0.0031628
521	9.14956e-08		521	8.26512e-08		521	9.50227e-08		521	0.00295566		521	9.14957e-08		521	8.26514e-08		521	9.50228e-08		521	0.00317257
522	0.00881366		522	0.0234117		522	0.0227232		522	0.145428		522	0.0190496		522	0.00862228		522	0.00877206		522	0.14576
523	0.130225		523	0.136206		523	0.136504		523	0.154645		523	0.13534		523	0.129537		523	0.130746		523	0.154766
524	0.154699		524	0.156276		524	0.156254		524	0.161717		524	0.155846		524	0.154762		524	0.154959		524	0.161921
525	0.162611		525	0.163871		525	0.163772		525	0.166866		525	0.163301		525	0.162796		525	0.16282		525	0.166926
526	0.167875		526	0.168991		526	0.168934		526	0.170163		526	0.168281		526	0.167977		526	0.167992		526	0.170252
527	0.171415		527	0.17246		527	0.172393		527	0.172599		527	0.171644		527	0.17148		527	0.171455		527	0.172711
528	0.173835		528	0.174812		528	0.174798		528	0.174062		528	0.173986		528	0.173863		528	0.173883		528	0.174156
529	0.175721		529	0.176671		529	0.176686		529	0.175337		529	0.175837		529	0.175717		529	0.175764		529	0.175434
530	0.177262		530	0.178265		530	0.178271		530	0.176682		530	0.177353		530	0.17726		530	0.177302		530	0.176679
531	0.17808		531	0.181421		531	0.181915		531	0.177656		531	0.178503		531	0.17806		531	0.178607		531	0.177772
532	0.176689		532	0.17763		532	0.177655		532	0.176217		532	0.176815		532	0.176677		532	0.176749		532	0.176309
533	0.175866		533	0.176807		533	0.176786		533	0.175848		533	0.176029		533	0.175936		533	0.175944		533	0.175936
534	0.172087		534	0.173118		534	0.17312		534	0.172349		534	0.172353		534	0.172208		534	0.172254		534	0.172444
535	0.168455		535	0.169606		535	0.169551		535	0.169785		535	0.168848		535	0.168647		535	0.168651		535	0.16983
536	0.160801		536	0.162175		536	0.16211		536	0.164605		536	0.161455		536	0.160992		536	0.161059		536	0.164793
537	0.149312		537	0.151716		537	0.151466		537	0.158212		537	0.150868		537	0.14999		537	0.149891		537	0.158369
538	0.101814		538	0.110538		538	0.109715		538	0.145292		538	0.10885		538	0.100103		538	0.10113		538	0.145328
539	0		539	0.000400029		539	0.000228031		539	0.12663		539	0.000272591		539	0		539	0		539	0.126943
540	0		540	0		540	0		540	0		540	0		540	0		540	0		540	0
541	0		541	0		541	0		541	1.23346e-05		541	0		541	0		541	0		541	9.80646e-05
542	0.00277266		542	0.0139866		542	0.0123566		542	0.143865		542	0.00948025		542	0.00375845		542	0.0030287		542	0.144013
543	0.128101		543	0.136089		543	0.135473		543	0.152653		543	0.133982		543	0.129388		543	0.129376		543	0.152877
544	0.153467		544	0.155003		544	0.15515		544	0.160302		544	0.154687		544	0.153502		544	0.153865		544	0.160426
545	0.163688		545	0.164825		545	0.164876		545	0.167198		545	0.164297		545	0.163747		545	0.163931		545	0.167372
546	0.169107		546	0.170196		546	0.170151		546	0.170917		546	0.169395		546	0.169134		546	0.169143		546	0.170947
547	0.173147		547	0.174173		547	0.174102		547	0.173756		547	0.173244		547	0.173199		547	0.173146		547	0.173766
548	0.175994		548	0.17697		548	0.176968		548	0.175956		548	0.176048		548	0.175997		548	0.176013		548	0.176061
549	0.179293		549	0.180575		549	0.180551		549	0.178819		549	0.179521		549	0.179625		549	0.179601		549	0.178958
550	0.184921		550	0.186281		550	0.186352		550	0.183151		550	0.184995		550	0.184975		550	0.185151		550	0.183204
551	0.189695		551	0.193643		551	0.195445		551	0.187474		551	0.189701		551	0.189278		551	0.189811		551	0.187565
552	0.185968		552	0.18721		552	0.187173		552	0.184286		552	0.186055		552	0.18609		552	0.186085		552	0.184362
553	0.181346		553	0.182422		553	0.182363		553	0.181762		553	0.181854		553	0.181882		553	0.181639		553	0.181906
554	0.175947		554	0.176872		554	0.176897		554	0.1759		554	0.176071		554	0.175956		554	0.176007		554	0.175936
555	0.171419		555	0.172468		555	0.172426		555	0.172229		555	0.171663		555	0.171524		555	0.171521		555	0.172309
556	0.165023		556	0.166189		556	0.166132		556	0.173589		556	0.165608		556	0.165028		556	0.165057		556	0.173897
557	0.159242		557	0.160712		557	0.160634		557	0.16411		557	0.160055		557	0.159365		557	0.159413		557	0.164325
558	0.138866		558	0.138949		558	0.140351		558	0.159424		558	0.140463		558	0.136264		558	0.138104		558	0.159749
559	0.0810269		559	0.100302		559	0.10243		559	0.152645		559	0.0979907		559	0.072217		559	0.0768945		559	0.152877
560	1.40382e-06		560	1.80196e-06		560	1.56932e-06		560	0.0216777		560	1.40382e-06		560	1.80196e-06		560	1.56932e-06		560	0.0223074
561	4.54271e-08		561	2.39124e-08		561	4.41404e-08		561	0.00411085		561	4.54271e-08		561	2.39125e-08		561	4.41404e-08		561	0.00432997
562	0.077695		562	0.097169		562	0.0977447		562	0.15132		562	0.0934341		562	0.0726888		562	0.0751678		562	0.151519
563	0.140847		563	0.143735		563	0.143723		563	0.162375		563	0.1432		563	0.139622		563	0.140309		563	0.162734
564	0.158704		564	0.160748		564	0.160081		564	0.168553		564	0.159618		564	0.159382		564	0.15885		564	0.168832
565	0.165582		565	0.166995		565	0.166632		565	0.171121		565	0.166042		565	0.165921		565	0.165641		565	0.17136
566	0.170286		566	0.171448		566	0.171294		566	0.171857		566	0.170474		566	0.170409		566	0.170283		566	0.171904
567	0.173986		567	0.175027		567	0.175009		567	0.174475		567	0.174132		567	0.173947		567	0.174044		567	0.174543
568	0.177424		568	0.178823		568	0.178894		568	0.176926		568	0.177708		568	0.177647		568	0.177727		568	0.177046
569	0.184447		569	0.185931		569	0.185923		569	0.182203		569	0.184534		569	0.184507		569	0.184727		569	0.182343
570	0.190848		570	0.198602		570	0.202104		570	0.185602		570	0.190826		570	0.190171		570	0.192		570	0.185692
571	0.213251		571	0.213247		571	0.213256		571	0.19067		571	0.213251		571	0.213242		571	0.213252		571	0.190721
572	0.198814		572	0.208368		572	0.210631		572	0.189282		572	0.19872		572	0.197509		572	0.200118		572	0.189266
573	0.185234		573	0.186252		573	0.186177		573	0.18258		573	0.185382		573	0.185411		573	0.185421		573	0.182668
574	0.176883		574	0.17799		574	0.178334		574	0.176438		574	0.177483		574	0.177379		574	0.177501		574	0.176679
575	0.171684		575	0.172747		575	0.172787		575	0.171758		575	0.171896		575	0.171687		575	0.171778		575	0.171769
576	0.165128		576	0.16626		576	0.166375		576	0.16745		576	0.165722		576	0.165205		576	0.16544		576	0.16752
577	0.154152		577	0.155927		577	0.155753		577	0.160609		577	0.155099		577	0.154314		577	0.154281		577	0.160762
578	0.142803		578	0.143353		578	0.144344		578	0.157737		578	0.14468		578	0.140818		578	0.142414		578	0.157842
579	0.0846877		579	0.0962731		579	0.0975802		579	0.152157		579	0.0965571		579	0.0750828		579	0.079668		579	0.152299
580	0		580	0		580	0		580	0.00538133		580	0		580	0		580	0		580	0.00558302
581	1.02912e-07		581	1.20024e-07		581	1.07862e-07		581	1.34745e-07		581	1.02912e-07		581	1.20024e-07		581	1.07862e-07		581	1.35e-07
582	0		582	0.00761665		582	0.00661621		582	0.12458		582	0.00450114		582	0.000270888		582	0		582	0.124924
583	0.123354		583	0.133407		583	0.13207		583	0.150919		583	0.130266		583	0.126057		583	0.125239		583	0.151125
584	0.155568		584	0.157183		584	0.15709		584	0.161542		584	0.156729		584	0.155895		584	0.155974		584	0.161757
585	0.161357		585	0.162339		585	0.162688		585	0.165098		585	0.161987		585	0.161043		585	0.16154		585	0.165258
586	0.168745		586	0.169875		586	0.169878		586	0.170193		586	0.168872		586	0.16861		586	0.168647		586	0.170252
587	0.173297		587	0.174437		587	0.174495		587	0.173299		587	0.173277		587	0.173076		587	0.173163		587	0.173373
588	0.178666		588	0.181698		588	0.182055		588	0.178766		588	0.178882		588	0.178682		588	0.178738		588	0.178958
589	0.186954		589	0.190102		589	0.191293		589	0.182287		589	0.18692		589	0.187081		589	0.186952		589	0.182343
590	0.208165		590	0.213319		590	0.21332		590	0.187871		590	0.208041		590	0.207417		590	0.209556		590	0.187949
591	0.213197		591	0.213192		591	0.213213		591	0.205386		591	0.213202		591	0.213191		591	0.213207		591	0.205494
592	0.213259		592	0.213254		592	0.21327		592	0.198684		592	0.213257		592	0.213249		592	0.213263		592	0.198773
593	0.190012		593	0.195583		593	0.197382		593	0.185624		593	0.190054		593	0.189784		593	0.190316		593	0.185692
594	0.180164		594	0.18308		594	0.183976		594	0.178687		594	0.180666		594	0.180434		594	0.180854		594	0.178841
595	0.173785		595	0.175118		595	0.175062		595	0.174771		595	0.174301		595	0.173945		595	0.174228		595	0.174927
596	0.17025		596	0.171731		596	0.171329		596	0.17207		596	0.170612		596	0.170882		596	0.170598		596	0.172175
597	0.164626		597	0.16624		597	0.165862		597	0.167858		597	0.165422		597	0.165272		597	0.165043		597	0.167961
598	0.156857		598	0.158216		598	0.158466		598	0.164679		598	0.158027		598	0.15607		598	0.156725		598	0.164793
599	0.136008		599	0.137028		599	0.139873		599	0.157182		599	0.139377		599	0.131356		599	0.135045		599	0.157311
600	6.48771e-07		600	8.15933e-07		600	7.25437e-07		600	0.00668127		600	6.48771e-07		600	8.15934e-07		600	7.25437e-07		600	0.00684341
601	8.82171e-07		601	1.00115e-06		601	8.62703e-07		601	6.82554e-07		601	8.82445e-07		601	1.00115e-06		601	8.62703e-07		601	6.82998e-07
602	0.0317675		602	0.0474991		602	0.0450145		602	0.136769		602	0.0421606		602	0.0345193		602	0.0333562		602	0.137004
603	0.142054		603	0.145424		603	0.144965		603	0.155644		603	0.144258		603	0.142765		603	0.142661		603	0.15587
604	0.161978		604	0.163352		604	0.163222		604	0.166201		604	0.162831		604	0.162315		604	0.16231		604	0.166326
605	0.166014		605	0.167421		605	0.16716		605	0.174957		605	0.167285		605	0.166431		605	0.166254		605	0.175181
606	0.171034		606	0.17212		606	0.172009		606	0.172237		606	0.171269		606	0.171165		606	0.171076		606	0.172309
607	0.175153		607	0.176153		607	0.176115		607	0.174908		607	0.175253		607	0.175219		607	0.17519		607	0.174927
608	0.179986		608	0.181324		608	0.181141		608	0.180258		608	0.180489		608	0.180405		608	0.180312		608	0.180342
609	0.18613		609	0.186678		609	0.186693		609	0.183708		609	0.186166		609	0.186077		609	0.186208		609	0.18384
610	0.19781		610	0.207625		610	0.210465		610	0.189451		610	0.197524		610	0.196364		610	0.198799		610	0.189451
611	0.213284		611	0.213279		611	0.213289		611	0.193719		611	0.213281		611	0.213275		611	0.213285		611	0.193816
612	0.197559		612	0.207032		612	0.209474		612	0.188896		612	0.197471		612	0.196454		612	0.198978		612	0.188894
613	0.185733		613	0.186514		613	0.186681		613	0.183318		613	0.185833		613	0.185897		613	0.185906		613	0.183417
614	0.177886		614	0.179251		614	0.179384		614	0.177602		614	0.17836		614	0.178409		614	0.178413		614	0.177772
615	0.173389		615	0.174444		615	0.174431		615	0.173265		615	0.173592		615	0.173477		615	0.1735		615	0.173373
616	0.16767		616	0.168762		616	0.168788		616	0.169699		616	0.168161		616	0.167792		616	0.167908		616	0.16983
617	0.160064		617	0.161301		617	0.161391		617	0.164999		617	0.160814		617	0.159905		617	0.160147		617	0.165103
618	0.145918		618	0.147509		618	0.148426		618	0.158368		618	0.14753		618	0.144074		618	0.145286		618	0.158543
619	0.102206		619	0.114959		619	0.116293		619	0.152801		619	0.111112		619	0.095902		619	0.0996042		619	0.153069
620	0		620	0		620	0		620	0.00644727		620	0		620	0		620	0		620	0.00665321
621	0		621	0		621	0		621	0		621	0		621	0		621	0		621	0
622	0.0092586		622	0.0199085		622	0.01901		622	0.132305		622	0.0169315		622	0.0106773		622	0.0102394		622	0.132681
623	0.135835		623	0.13984		623	0.140125		623	0.153435		623	0.139343		623	0.136078		623	0.13676		623	0.15364
624	0.155703		624	0.156965		624	0.157217		624	0.16221		624	0.156769		624	0.155588		624	0.156022		624	0.16241
625	0.161566		625	0.162586		625	0.162729		625	0.166115		625	0.162256		625	0.161415		625	0.161698		625	0.166174
626	0.168466		626	0.169612		626	0.169567		626	0.170141		626	0.168776		626	0.168554		626	0.168553		626	0.170252
627	0.172426		627	0.173471		627	0.173467		627	0.17262		627	0.172543		627	0.172414		627	0.17243		627	0.172711
628	0.174946		628	0.175933		628	0.176005		628	0.174206		628	0.174983		628	0.174851		628	0.174947		628	0.174285
629	0.176653		629	0.177802		629	0.177895		629	0.175093		629	0.176817		629	0.176713		629	0.176796		629	0.175181
630	0.183813		630	0.184691		630	0.184922		630	0.179493		630	0.183908		630	0.183698		630	0.183979		630	0.17954
631	0.189578		631	0.194307		631	0.196029		631	0.184756		631	0.189578		631	0.189413		631	0.18965		631	0.184776
632	0.184904		632	0.187498		632	0.187314		632	0.182179		632	0.184989		632	0.184927		632	0.185013		632	0.182234
633	0.17889		633	0.180084		633	0.180053		633	0.178085		633	0.178918		633	0.178789		633	0.178911		633	0.17825
634	0.175686		634	0.176621		634	0.176719		634	0.175029		634	0.175752		634	0.175562		634	0.175698		634	0.175054
635	0.171497		635	0.172583		635	0.172526		635	0.1722		635	0.171684		635	0.171594		635	0.171586		635	0.172309
636	0.166058		636	0.167169		636	0.167178		636	0.169006		636	0.166533		636	0.166063		636	0.166158		636	0.169119
637	0.157707		637	0.159098		637	0.158986		637	0.165479		637	0.158542		637	0.157567		637	0.157576		637	0.165718
638	0.144744		638	0.146776		638	0.146961		638	0.160233		638	0.146539		638	0.143487		638	0.143933		638	0.160426
639	0.0759163		639	0.0927446		639	0.0931298		639	0.152565		639	0.0897242		639	0.0703509		639	0.0721242		639	0.152685
640	0		640	0		640	0		640	0.0102515		640	0		640	0		640	0		640	0.0105725
641	4.96236e-07		641	6.23368e-07		641	5.54215e-07		641	0.00120976		641	4.96236e-07		641	6.23368e-07		641	5.54215e-07		641	0.00132353
642	0.00776718		642	0.0265225		642	0.0240393		642	0.143181		642	0.0204079		642	0.00978107		642	0.00879935		642	0.143345
643	0.132171		643	0.139593		643	0.139242		643	0.157842		643	0.138175		643	0.132743		643	0.133451		643	0.158018
644	0.15353		644	0.155335		644	0.155196		644	0.160836		644	0.154771		644	0.153856		644	0.153887		644	0.161095
645	0.161777		645	0.163069		645	0.162963		645	0.165833		645	0.162416		645	0.161971		645	0.161977		645	0.166023
646	0.1675		646	0.168754		646	0.168568		646	0.169503		646	0.16778		646	0.167715		646	0.167559		646	0.169547
647	0.170783		647	0.171903		647	0.171807		647	0.171653		647	0.170899		647	0.170828		647	0.170745		647	0.171769
648	0.17298		648	0.17402		648	0.174001		648	0.173104		648	0.173014		648	0.17292		648	0.172912		648	0.173109
649	0.17485		649	0.175876		649	0.175914		649	0.174333		649	0.174846		649	0.174724		649	0.174784		649	0.174414
650	0.176784		650	0.178382		650	0.178423		650	0.176357		650	0.177094		650	0.177135		650	0.177091		650	0.176556
651	0.183464		651	0.185684		651	0.186226		651	0.183276		651	0.183651		651	0.183707		651	0.183818		651	0.183417
652	0.177968		652	0.179765		652	0.179769		652	0.177729		652	0.178228		652	0.178217		652	0.178222		652	0.177892
653	0.177593		653	0.178774		653	0.178683		653	0.179023		653	0.178273		653	0.178238		653	0.178046		653	0.179192
654	0.174459		654	0.175393		654	0.175784		654	0.175967		654	0.175272		654	0.175165		654	0.175247		654	0.176185
655	0.171198		655	0.172359		655	0.172177		655	0.173462		655	0.171583		655	0.171444		655	0.171413		655	0.173636
656	0.167205		656	0.168474		656	0.168234		656	0.170464		656	0.167648		656	0.167531		656	0.167338		656	0.17067
657	0.160028		657	0.161514		657	0.161247		657	0.166344		657	0.16084		657	0.160239		657	0.160101		657	0.166476
658	0.14713		658	0.148438		658	0.148949		658	0.159852		658	0.148757		658	0.146048		658	0.146816		658	0.160088
659	0.0723083		659	0.0874052		659	0.0875039		659	0.150741		659	0.0855651		659	0.0697614		659	0.0713234		659	0.150927
660	5.30253e-07		660	6.67866e-07		660	5.95252e-07		660	0.0106149		660	5.30253e-07		660	6.67867e-07		660	5.95252e-07		660	0.0110336
661	0		661	0		661	0		661	0.000203471		661	0		661	0		661	0		661	0.000338578
662	0.000795114		662	0.0103505		662	0.0093401		662	0.142822		662	0.00727455		662	0.00167942		662	0.00122453		662	0.143121
663	0.121684		663	0.131333		663	0.131249		663	0.153711		663	0.1301		663	0.122612		663	0.12318		663	0.154018
664	0.150569		664	0.152495		664	0.152441		664	0.16022		664	0.152049		664	0.15064		664	0.150781		664	0.160426
665	0.158862		665	0.160096		665	0.160117		665	0.164567		665	0.159719		665	0.158806		665	0.158979		665	0.164793
666	0.16452		666	0.165745		666	0.165675		666	0.167673		666	0.164997		666	0.164577		666	0.164587		666	0.167814
667	0.167805		667	0.168945		667	0.168914		667	0.169622		667	0.168075		667	0.167763		667	0.167783		667	0.169689
668	0.170031		668	0.171118		668	0.171122		668	0.170877		668	0.17018		668	0.169944		668	0.169983		668	0.170947
669	0.171851		669	0.172914		669	0.172931		669	0.17208		669	0.17194		669	0.171762		669	0.171807		669	0.172175
670	0.172635		670	0.173726		670	0.173787		670	0.172572		670	0.172747		670	0.17255		670	0.17265		670	0.172711
671	0.174646		671	0.175856		671	0.175961		671	0.174363		671	0.174804		671	0.174654		671	0.174798		671	0.174414
672	0.172885		672	0.173925		672	0.173968		672	0.172858		672	0.172989		672	0.172839		672	0.172917		672	0.172977
673	0.171901		673	0.172883		673	0.173022		673	0.172157		673	0.172047		673	0.171793		673	0.17198		673	0.172175
674	0.170379		674	0.171437		674	0.171487		674	0.171259		674	0.170577		674	0.170365		674	0.170464		674	0.17136
675	0.167816		675	0.168974		675	0.168947		675	0.169638		675	0.168118		675	0.167879		675	0.167921		675	0.169689
676	0.163605		676	0.164915		676	0.164798		676	0.167282		676	0.164113		676	0.163797		676	0.163794		676	0.167372
677	0.155526		677	0.156833		677	0.156958		677	0.163203		677	0.156447		677	0.155197		677	0.15549		677	0.163376
678	0.136803		678	0.139856		678	0.140431		678	0.15638		678	0.139803		678	0.135386		678	0.136359		678	0.156595
679	0.0177994		679	0.0305431		679	0.0310485		679	0.142318		679	0.0275369		679	0.0159711		679	0.0165547		679	0.142443
680	0		680	0		680	0		680	0		680	0		680	0		680	0		680	0
681	2.7509e-07		681	3.48746e-07		681	3.07675e-07		681	0.00108846		681	2.7509e-07		681	3.48747e-07		681	3.07675e-07		681	0.00132353
682	0		682	0.00726348		682	0.00720803		682	0.143945		682	0.00503339		682	0		682	0		682	0.144234
683	0.117672		683	0.130798		683	0.131267		683	0.154449		683	0.129774		683	0.117176		683	0.119552		683	0.154766
684	0.150716		684	0.152606		684	0.152679		684	0.160147		684	0.15233		684	0.150642		684	0.15099		684	0.160426
685	0.157773		685	0.159623		685	0.159156		685	0.163917		685	0.158669		685	0.158496		685	0.158162		685	0.164168
686	0.161935		686	0.163271		686	0.163065		686	0.166001		686	0.162477		686	0.162135		686	0.162029		686	0.166174
687	0.164352		687	0.165552		687	0.165557		687	0.167337		687	0.164845		687	0.1644		687	0.16449		687	0.16752
688	0.165905		688	0.167041		688	0.167077		688	0.168247		688	0.166269		688	0.165826		688	0.165936		688	0.168398
689	0.166633		689	0.167726		689	0.16781		689	0.168824		689	0.166926		689	0.166484		689	0.166638		689	0.168976
690	0.168132		690	0.169396		690	0.16921		690	0.172366		690	0.168417		690	0.168226		690	0.168083		690	0.172711
691	0.170592		691	0.171691		691	0.171652		691	0.173314		691	0.170826		691	0.170521		691	0.170541		691	0.173636
692	0.169465		692	0.170579		692	0.170486		692	0.174459		692	0.170606		692	0.169388		692	0.170151		692	0.174799
693	0.167976		693	0.169102		693	0.169057		693	0.173211		693	0.169268		693	0.167905		693	0.16882		693	0.173505
694	0.166962		694	0.168157		694	0.168032		694	0.173096		694	0.167326		694	0.166942		694	0.166887		694	0.173505
695	0.164565		695	0.165836		695	0.165764		695	0.167803		695	0.16505		695	0.164726		695	0.164751		695	0.167961
696	0.160669		696	0.162261		696	0.161987		696	0.170544		696	0.161358		696	0.161074		696	0.16089		696	0.170947
697	0.156031		697	0.158024		697	0.157742		697	0.166364		697	0.156934		697	0.156385		697	0.156301		697	0.166777
698	0.144163		698	0.146743		698	0.147553		698	0.159541		698	0.146621		698	0.142603		698	0.144048		698	0.159749
699	0.0815453		699	0.100577		699	0.103315		699	0.14951		699	0.0971935		699	0.0750038		699	0.0809091		699	0.149726
700	1.61525e-06		700	1.1586e-06		700	1.32877e-06		700	0.00766543		700	1.61567e-06		700	1.1586e-06		700	1.33159e-06		700	0.0080166
701	0		701	0		701	0		701	0		701	0		701	0		701	0		701	0
702	0		702	0		702	0		702	0.13682		702	0		702	0		702	0		702	0.137739
703	0.0161417		703	0.043724		703	0.0427188		703	0.149268		703	0.0372339		703	0.0179328		703	0.0180046		703	0.149524
704	0.135755		704	0.141572		704	0.141969		704	0.156125		704	0.140974		704	0.135903		704	0.137138		704	0.156415
705	0.151468		705	0.15331		705	0.153335		705	0.160451		705	0.152916		705	0.151485		705	0.151742		705	0.160762
706	0.155664		706	0.157187		706	0.157109		706	0.163023		706	0.15671		706	0.155748		706	0.155825		706	0.163216
707	0.158179		707	0.159464		707	0.159502		707	0.164321		707	0.159075		707	0.15814		707	0.158327		707	0.164482
708	0.160181		708	0.161383		708	0.161438		708	0.165476		708	0.160961		708	0.160083		708	0.160283		708	0.165565
709	0.161479		709	0.162655		709	0.162701		709	0.16651		709	0.162189		709	0.161363		709	0.16155		709	0.166627
710	0.162478		710	0.163645		710	0.163688		710	0.166804		710	0.16317		710	0.162404		710	0.162582		710	0.166926
711	0.163755		711	0.164888		711	0.164931		711	0.167963		711	0.164398		711	0.163663		711	0.163845		711	0.168107
712	0.163291		712	0.164439		712	0.16451		712	0.167524		712	0.163935		712	0.163179		712	0.163387		712	0.167667
713	0.162109		713	0.163315		713	0.163387		713	0.166587		713	0.162777		713	0.161985		713	0.162201		713	0.166777
714	0.161473		714	0.162696		714	0.162752		714	0.166184		714	0.162154		714	0.161358		714	0.161557		714	0.166326
715	0.158232		715	0.159544		715	0.159582		715	0.164158		715	0.159063		715	0.158123		715	0.158324		715	0.164325
716	0.154528		716	0.155995		716	0.156223		716	0.161596		716	0.15558		716	0.154353		716	0.154791		716	0.161757
717	0.148784		717	0.150474		717	0.151111		717	0.158867		717	0.150315		717	0.147924		717	0.148965		717	0.159063
718	0.131232		718	0.135139		718	0.137939		718	0.154403		718	0.136293		718	0.126891		718	0.131406		718	0.15458
719	0.00245975		719	0.00795495		719	0.0100878		719	0.138241		719	0.00756389		719	0.00113885		719	0.00243552		719	0.138707
720	2.83808e-08		720	2.20934e-08		720	2.80072e-08		720	7.7966e-09		720	2.83808e-08		720	2.20934e-08		720	2.80072e-08		720	7.8e-09
721	0		721	0		721	0		721	0		721	0		721	0		721	0		721	0
722	0		722	0		722	0		722	0.0514214		722	0		722	0		722	0		722	0.0576178
723	0		723	0		723	0		723	0.136932		723	0		723	0		723	0		723	0.137739
724	0.0321921		724	0.0673186		724	0.0655166		724	0.150495		724	0.0596213		724	0.0358126		724	0.0354677		724	0.150729
725	0.131905		725	0.138831		725	0.139266		725	0.15551		725	0.13816		725	0.13186		725	0.133357		725	0.15587
726	0.143822		726	0.14655		726	0.146788		726	0.158325		726	0.14631		726	0.14345		726	0.144096		726	0.158543
727	0.152389		727	0.154539		727	0.154508		727	0.160575		727	0.153836		727	0.152657		727	0.152847		727	0.160762
728	0.154497		728	0.156665		728	0.156387		728	0.161946		728	0.155715		728	0.155137		728	0.15505		728	0.162248
729	0.155075		729	0.156844		729	0.156586		729	0.162487		729	0.156212		729	0.155479		729	0.155423		729	0.162734
730	0.154034		730	0.155213		730	0.155501		730	0.161419		730	0.15526		730	0.153907		730	0.154268		730	0.161592
731	0.156865		731	0.158277		731	0.158325		731	0.163194		731	0.157915		731	0.157023		731	0.157208		731	0.163376
732	0.155881		732	0.157315		732	0.157269		732	0.162418		732	0.156888		732	0.155936		732	0.156143		732	0.162572
733	0.152884		733	0.154321		733	0.154599		733	0.16059		733	0.154191		733	0.1526		733	0.15314		733	0.160762
734	0.152037		734	0.153869		734	0.154104		734	0.1603		734	0.153498		734	0.151785		734	0.152381		734	0.160594
735	0.147884		735	0.149945		735	0.150429		735	0.159586		735	0.149631		735	0.147196		735	0.148094		735	0.159919
736	0.144287		736	0.14743		736	0.14835		736	0.160078		736	0.147082		736	0.142949		736	0.144709		736	0.160426
737	0.127335		737	0.132942		737	0.134722		737	0.157095		737	0.132563		737	0.123813		737	0.127716		737	0.157489
738	0.023076		738	0.0544904		738	0.0629211		738	0.151611		738	0.0500059		738	0.0166516		738	0.0234886		738	0.15191
739	0		739	0		739	0		739	0.136104		739	0		739	0		739	0		739	0.136757
740	0		740	0		740	0		740	0		740	0		740	0		740	0		740	0
741	7.4771e-07		741	9.57701e-07		741	8.28893e-07		741	8.61689e-07		741	7.4771e-07		741	9.57701e-07		741	8.28893e-07		741	8.61997e-07
742	2.0687e-07		742	0		742	0		742	2.17718e-06		742	2.0687e-07		742	0		742	0		742	2.17998e-06
743	0		743	0		743	0		743	0.101933		743	0		743	0		743	0		743	0.105751
744	0		744	0		744	0		744	0.141786		744	0		744	0		744	0		744	0.142443
745	0.00659583		745	0.0206724		745	0.0197892		745	0.148915		745	0.0169064		745	0.00774292		745	0.00755267		745	0.14932
746	0.0622135		746	0.0945727		746	0.0939481		746	0.152736		746	0.0884475		746	0.0635368		746	0.0635373		746	0.153069
747	0.118745		747	0.130888		747	0.131945		747	0.155296		747	0.130314		747	0.118821		747	0.120762		747	0.155688
748	0.133242		748	0.137647		748	0.138653		748	0.155861		748	0.137853		748	0.132064		748	0.134045		748	0.156053
749	0.135674		749	0.13854		749	0.139457		749	0.155555		749	0.138658		749	0.134482		749	0.135926		749	0.15587
750	0.118677		750	0.131214		750	0.131305		750	0.153143		750	0.129051		750	0.120181		750	0.121471		750	0.15345
751	0.128636		751	0.134825		751	0.136052		751	0.154306		751	0.134579		751	0.128102		751	0.130524		751	0.15458
752	0.128466		752	0.133315		752	0.1353		752	0.153327		752	0.133878		752	0.127034		752	0.129954		752	0.15364
753	0.119484		753	0.125361		753	0.126121		753	0.151005		753	0.12538		753	0.119313		753	0.120951		753	0.151322
754	0.121075		754	0.126762		754	0.127674		754	0.152694		754	0.126736		754	0.1204		754	0.122338		754	0.152877
755	0.105221		755	0.120964		755	0.121818		755	0.151514		755	0.118383		755	0.104041		755	0.107105		755	0.151715
756	0.100704		756	0.122051		756	0.124381		756	0.15076		756	0.119806		756	0.0958792		756	0.10344		756	0.151125
757	0.0138225		757	0.0392958		757	0.0460453		757	0.147269		757	0.0342971		757	0.00990103		757	0.0146715		757	0.147671
758	0		758	0		758	0		758	0.142313		758	0		758	0		758	0		758	0.14267
759	0		759	0		759	0		759	0.063378		759	0		759	0		759	0		759	0.0680216
760	0		760	0		760	0		760	0		760	0		760	0		760	0		760	0
761	0		761	0		761	0		761	0		761	0		761	0		761	0		761	0
762	0		762	0		762	0		762	0		762	0		762	0		762	0		762	0
763	0		763	0		763	0		763	0		763	0		763	0		763	0		763	0
764	0		764	0		764	0		764	0.0527733		764	0		764	0		764	0		764	0.057182
765	0		765	0		765	0		765	0.124676		765	0		765	0		765	0		765	0.126085
766	0		766	0		766	0		766	0.138323		766	0		766	0		766	0		766	0.138947
767	0.001096		767	0.0152478		767	0.0161042		767	0.145316		767	0.0115802		767	0.00158382		767	0.00168552		767	0.14576
768	0.0125058		768	0.0287644		768	0.0297729		768	0.144563		768	0.025708		768	0.012639		768	0.0138384		768	0.145111
769	0.0143693		769	0.0251782		769	0.0259024		769	0.140183		769	0.023071		769	0.0138258		769	0.0150093		769	0.140602
770	4.84277e-05		770	0.00665098		770	0.0063586		770	0.133146		770	0.0043145		770	0.000510381		770	0.000407114		770	0.133981
771	0.00870511		771	0.0220313		771	0.0237025		771	0.136972		771	0.0195866		771	0.00917496		771	0.0104672		771	0.137495
772	0.00741053		772	0.0172954		772	0.0193448		772	0.137235		772	0.0159238		772	0.00721397		772	0.00851832		772	0.137739
773	0.00160444		773	0.00852546		773	0.00878347		773	0.136787		773	0.00698468		773	0.00197431		773	0.00222208		773	0.137495
774	0.00189982		774	0.00901775		774	0.00953874		774	0.137709		774	0.00744563		774	0.00193805		774	0.00248097		774	0.138225
775	0		775	0.000462646		775	0.000665983		775	0.120634		775	0		775	0		775	0		775	0.12194
776	0		776	8.26274e-05		776	0.000797883		776	0.120082		776	0		776	0		776	0		776	0.12194
777	0		777	0		777	0		777	0.0953004		777	0		777	0		777	0		777	0.0983346
778	0		778	0		778	0		778	0.0400632		778	0		778	0		778	0		778	0.0430194
779	0		779	0		779	0		779	0		779	0		779	0		779	0		779	0
780	0		780	0		780	0		780	0		780	0		780	0		780	0		780	0
781	0		781	0		781	0		781	0		781	0		781	0		781	0		781	0
782	0		782	0		782	0		782	0		782	0		782	0		782	0		782	0
783	0		783	0		783	0		783	0		783	0		783	0		783	0		783	0
784	0		784	0		784	0		784	0		784	0		784	0		784	0		784	0
785	0		785	0		785	0		785	0		785	0		785	0		785	0		785	0
786	0		786	0		786	0		786	0		786	0		786	0		786	0		786	0
787	0		787	0		787	0		787	0		787	0		787	0		787	0		787	0
788	0		788	0		788	0		788	0.000233817		788	0		788	0		788	0		788	0.000407389
789	0		789	0		789	0		789	0		789	0		789	0		789	0		789	0
790	0		790	0		790	0		790	0		790	0		790	0		790	0		790	0
791	0		791	0		791	0		791	0		791	0		791	0		791	0		791	0
792	0		792	0		792	0		792	0		792	0		792	0		792	0		792	0
793	0		793	0		793	0		793	0		793	0		793	0		793	0		793	0
794	0		794	0		794	0		794	0		794	0		794	0		794	0		794	0
795	0		795	0		795	0		795	0		795	0		795	0		795	0		795	0
796	0		796	0		796	0		796	0		796	0		796	0		796	0		796	0
797	0		797	0		797	0		797	0		797	0		797	0		797	0		797	0
798	0		798	0		798	0		798	0		798	0		798	0		798	0		798	0
799	0		799	0		799	0		799	0		799	0		799	0		799	0		799	0
800	0		800	0		800	0		800	0		800	0		800	0		800	0		800	0
801	0		801	0		801	0		801	0		801	0		801	0		801	0		801	0
802	8.75302e-08		802	1.10518e-07		802	9.75119e-08		802	1.73493e-08		802	8.75302e-08		802	1.10518e-07		802	9.75119e-08		802	1.74e-08
803	0		803	0		803	0		803	0		803	0		803	0		803	0		803	0
804	0		804	0		804	0		804	0		804	0		804	0		804	0		804	0
805	0		805	0		805	0		805	0		805	0		805	0		805	0		805	0
806	0		806	0		806	0		806	0		806	0		806	0		806	0		806	0
807	0		807	0		807	0		807	0		807	0		807	0		807	0		807	0
808	0		808	0		808	0		808	0		808	0		808	0		808	0		808	0
809	0		809	0		809	0		809	0		809	0		809	0		809	0		809	0
810	0		810	0		810	0		810	0		810	0		810	0		810	0		810	0
811	0		811	0		811	0		811	0		811	0		811	0		811	0		811	0
812	0		812	0		812	0		812	0		812	0		812	0		812	0		812	0
813	0		813	0		813	0		813	0		813	0		813	0		813	0		813	0
814	0		814	0		814	0		814	0		814	0		814	0		814	0		814	0
815	0		815	0		815	0		815	0		815	0		815	0		815	0		815	0
816	0		816	0		816	0		816	0		816	0		816	0		816	0		816	0
817	0		817	0		817	0		817	0		817	0		817	0		817	0		817	0
818	0		818	0		818	0		818	0		818	0		818	0		818	0		818	0
819	0		819	0		819	0		819	0		819	0		819	0		819	0		819	0
820	0		820	0		820	0		820	0		820	0		820	0		820	0		820	0
821	0		821	0		821	0		821	0		821	0		821	0		821	0		821	0
822	0		822	0		822	0		822	1.50716e-08		822	0		822	0		822	0		822	1.51e-08
823	0		823	0		823	0		823	0.00228219		823	0		823	0		823	0		823	0.00260482
824	0		824	0		824	0		824	0.0618089		824	0		824	0		824	0		824	0.0652857
825	0		825	0		825	0		825	0.0968831		825	0		825	0		825	0		825	0.0991462
826	0.000562156		826	0.00684242		826	0.00607398		826	0.107163		826	0.00428421		826	0.00103681		826	0.000667288		826	0.109047
827	0.00668733		827	0.0136996		827	0.0141136		827	0.115246		827	0.0119892		827	0.00638988		827	0.00683559		827	0.116253
828	0.0251064		828	0.0349616		828	0.0365435		828	0.123511		828	0.0332197		828	0.0233289		828	0.0251811		828	0.124337
829	0.00166508		829	0.00654374		829	0.00641324		829	0.118182		829	0.004773		829	0.00213178		829	0.0020278		829	0.118833
830	0.0154933		830	0.0247235		830	0.0257135		830	0.125683		830	0.0223112		830	0.0147002		830	0.0159075		830	0.126372
831	0.0278438		831	0.0430085		831	0.0433324		831	0.131423		831	0.0376221		831	0.0281914		831	0.0292011		831	0.131889
832	0.0119108		832	0.0231213		832	0.0222395		832	0.129884		832	0.0183145		832	0.0128218		832	0.0124983		832	0.13055
833	0		833	0.00282292		833	0.00184865		833	0.121266		833	0.000705558		833	0		833	0		833	0.12194
834	0		834	0		834	0		834	0.115948		834	0		834	0		834	0		834	0.11658
835	0		835	0		835	0		835	0.10737		835	0		835	0		835	0		835	0.107963
836	0		836	0		836	0		836	0.101395		836	0		836	0		836	0		836	0.102318
837	8.9206e-08		837	0		837	0		837	0.0886879		837	8.92089e-08		837	0		837	0		837	0.0911151
838	0		838	0		838	0		838	2.01686e-07		838	0		838	0		838	0		838	2.02e-07
839	0		839	0		839	0		839	2.95871e-07		839	0		839	0		839	0		839	2.96e-07
840	0		840	0		840	0		840	0		840	0		840	0		840	0		840	0
841	0		841	0		841	0		841	0		841	0		841	0		841	0		841	0
842	0		842	0		842	0		842	0.00720681		842	0		842	0		842	0		842	0.00818603
843	0		843	0		843	0		843	0.11482		843	0		843	0		843	0		843	0.116906
844	0		844	0.00551647		844	0.00416762		844	0.144886		844	0.00128616		844	0		844	0		844	0.145328
845	0.0731323		845	0.104745		845	0.101274		845	0.149205		845	0.0955592		845	0.0754603		845	0.0737878		845	0.149524
846	0.12092		846	0.12902		846	0.128908		846	0.150516		846	0.12742		846	0.121542		846	0.121655		846	0.150729
847	0.128547		847	0.130759		847	0.131755		847	0.150573		847	0.131421		847	0.127368		847	0.128711		847	0.150927
848	0.132529		848	0.133637		848	0.134543		848	0.151444		848	0.13433		848	0.131173		848	0.132384		848	0.151715
849	0.122963		849	0.128362		849	0.12877		849	0.149216		849	0.127568		849	0.123187		849	0.124113		849	0.149524
850	0.134216		850	0.136125		850	0.136962		850	0.151808		850	0.136433		850	0.133055		850	0.134302		850	0.152105
851	0.137958		851	0.140642		851	0.141202		851	0.152072		851	0.140209		851	0.137523		851	0.138422		851	0.152299
852	0.137822		852	0.141619		852	0.142062		852	0.150828		852	0.140651		852	0.137734		852	0.138589		852	0.151125
853	0.120796		853	0.131481		853	0.130096		853	0.147523		853	0.126212		853	0.120033		853	0.120931		853	0.147879
854	0.0986042		854	0.113566		854	0.111555		854	0.143694		854	0.108847		854	0.0977269		854	0.0975279		854	0.144013
855	0.0500281		855	0.0963232		855	0.0932229		855	0.13922		855	0.0898007		855	0.0491929		855	0.0428106		855	0.139661
856	0.00387528		856	0.0330959		856	0.0245115		856	0.13764		856	0.0171536		856	0.00988462		856	0.00553041		856	0.137983
857	0		857	0		857	0		857	0.13335		857	0		857	0		857	0		857	0.133723
858	0		858	0		858	0		858	0.0878765		858	0		858	0		858	0		858	0.0902261
859	0		859	0		859	0		859	0		859	0		859	0		859	0		859	0
860	3.57584e-08		860	3.63584e-08		860	3.91617e-08		860	6.47235e-09		860	3.57584e-08		860	3.63584e-08		860	3.91617e-08		860	6.47e-09
861	0		861	0		861	0		861	0		861	0		861	0		861	0		861	0
862	0		862	0		862	0		862	0.103486		862	0		862	0		862	0		862	0.105376
863	0		863	0.00429		863	0.00315354		863	0.143648		863	0.00072482		863	0		863	0		863	0.144013
864	0.106465		864	0.127404		864	0.125781		864	0.154475		864	0.120624		864	0.103607		864	0.105777		864	0.154766
865	0.144922		865	0.147336		865	0.147691		865	0.157852		865	0.147559		865	0.144322		865	0.145113		865	0.158194
866	0.153301		866	0.1542		866	0.154469		866	0.160802		866	0.154833		866	0.152738		866	0.153207		866	0.161095
867	0.153355		867	0.154276		867	0.154705		867	0.161155		867	0.154735		867	0.152945		867	0.153525		867	0.161427
868	0.154791		868	0.155806		868	0.156132		868	0.162079		868	0.156148		868	0.154583		868	0.155046		868	0.162248
869	0.154453		869	0.155484		869	0.156039		869	0.160145		869	0.155723		869	0.154324		869	0.155004		869	0.160426
870	0.150936		870	0.151802		870	0.152352		870	0.162884		870	0.152498		870	0.150365		870	0.151071		870	0.163376
871	0.152668		871	0.154521		871	0.154574		871	0.162668		871	0.154152		871	0.153205		871	0.153392		871	0.163056
872	0.154264		872	0.156028		872	0.155826		872	0.160329		872	0.155449		872	0.154528		872	0.154528		872	0.160929
873	0.154769		873	0.156639		873	0.156601		873	0.159236		873	0.156061		873	0.155095		873	0.155244		873	0.159407
874	0.149744		874	0.152588		874	0.152354		874	0.156651		874	0.1516		874	0.150362		874	0.150358		874	0.156954
875	0.141193		875	0.146421		875	0.145611		875	0.154239		875	0.144407		875	0.143105		875	0.142477		875	0.15458
876	0.124016		876	0.13679		876	0.135252		876	0.152613		876	0.133422		876	0.128662		876	0.126792		876	0.152877
877	0.0366669		877	0.093057		877	0.090169		877	0.148195		877	0.0858251		877	0.03036		877	0.0289228		877	0.148501
878	0		878	0		878	0		878	0.127734		878	0		878	0		878	0		878	0.12863
879	0		879	0		879	0		879	0.0283797		879	0		879	0		879	0		879	0.0338803
880	0		880	0		880	0		880	0		880	0		880	0		880	0		880	0
881	0		881	0		881	0		881	0		881	0		881	0		881	0		881	0
882	0		882	0		882	0		882	0.116891		882	0		882	0		882	0		882	0.118515
883	0.0508461		883	0.0810155		883	0.0781406		883	0.147171		883	0.0701489		883	0.0531395		883	0.0522979		883	0.147461
884	0.14466		884	0.147412		884	0.147639		884	0.15629		884	0.146983		884	0.144554		884	0.145119		884	0.156595
885	0.155115		885	0.156474		885	0.156627		885	0.161099		885	0.156312		885	0.155179		885	0.15548		885	0.161427
886	0.159841		886	0.161129		886	0.161144		886	0.163922		886	0.16082		886	0.160156		886	0.160267		886	0.164168
887	0.162723		887	0.163925		887	0.163936		887	0.165495		887	0.16359		887	0.163106		887	0.1632		887	0.165718
888	0.164603		888	0.165717		888	0.165792		888	0.16653		888	0.165436		888	0.164981		888	0.165132		888	0.166777
889	0.165279		889	0.166413		889	0.166485		889	0.166619		889	0.166078		889	0.165718		889	0.165864		889	0.166777
890	0.164648		890	0.165829		890	0.165896		890	0.166052		890	0.16537		890	0.165014		890	0.165156		890	0.166174
891	0.165447		891	0.166605		891	0.166666		891	0.16684		891	0.166156		891	0.165807		891	0.165947		891	0.167075
892	0.163946		892	0.165133		892	0.165247		892	0.165698		892	0.164742		892	0.164287		892	0.164485		892	0.165871
893	0.161744		893	0.163028		893	0.163071		893	0.164069		893	0.16259		893	0.162064		893	0.162219		893	0.164325
894	0.157738		894	0.159181		894	0.15935		894	0.160998		894	0.158854		894	0.158053		894	0.15837		894	0.161261
895	0.153523		895	0.155224		895	0.155363		895	0.158547		895	0.154874		895	0.153828		895	0.154124		895	0.15889
896	0.147512		896	0.15005		896	0.149863		896	0.156072		896	0.14928		896	0.148088		896	0.148077		896	0.156415
897	0.126808		897	0.13828		897	0.136534		897	0.152185		897	0.134217		897	0.130659		897	0.128897		897	0.152492
898	0.00586161		898	0.0309184		898	0.021705		898	0.141376		898	0.0154833		898	0.010062		898	0.00599489		898	0.141759
899	0		899	0		899	0		899	0.102434		899	0		899	0		899	0		899	0.103478
900	1.49682e-07		900	1.90109e-07		900	1.69499e-07		900	2.19991e-08		900	1.49682e-07		900	1.90109e-07		900	1.69499e-07		900	2.2e-08
901	0		901	0		901	0		901	0		901	0		901	0		901	0		901	0
902	0.0045144		902	0.013666		902	0.0134831		902	0.128967		902	0.0106455		902	0.0046847		902	0.00479946		902	0.129733
903	0.124987		903	0.130434		903	0.130834		903	0.15271		903	0.129756		903	0.124272		903	0.125413		903	0.153069
904	0.151154		904	0.152556		904	0.152814		904	0.159705		904	0.152674		904	0.150948		904	0.151414		904	0.159919
905	0.159169		905	0.160415		905	0.160438		905	0.163889		905	0.160186		905	0.159398		905	0.159535		905	0.164011
906	0.164109		906	0.16531		906	0.165251		906	0.166638		906	0.164868		906	0.164483		906	0.164496		906	0.166777
907	0.167511		907	0.168644		907	0.168599		907	0.168622		907	0.168069		907	0.167874		907	0.167878		907	0.168688
908	0.169695		908	0.170791		908	0.170724		908	0.170849		908	0.170103		908	0.169987		908	0.169947		908	0.171633
909	0.171627		909	0.172716		909	0.172609		909	0.172632		909	0.172616		909	0.171929		909	0.172628		909	0.173109
910	0.171434		910	0.172362		910	0.172471		910	0.170752		910	0.171649		910	0.171472		910	0.171587		910	0.170809
911	0.172425		911	0.173555		911	0.173429		911	0.172647		911	0.172667		911	0.172698		911	0.17261		911	0.173109
912	0.170782		912	0.172004		912	0.171843		912	0.171828		912	0.171183		912	0.171259		912	0.171107		912	0.172577
913	0.1699		913	0.171024		913	0.170919		913	0.169642		913	0.170224		913	0.170204		913	0.170142		913	0.169689
914	0.166706		914	0.167824		914	0.16787		914	0.167478		914	0.167325		914	0.166979		914	0.167101		914	0.167961
915	0.162922		915	0.164129		915	0.164215		915	0.164096		915	0.163769		915	0.163265		915	0.163453		915	0.164325
916	0.160181		916	0.161769		916	0.161486		916	0.161625		916	0.161067		916	0.160796		916	0.160653		916	0.161921
917	0.151692		917	0.154594		917	0.153932		917	0.157975		917	0.153307		917	0.152705		917	0.152189		917	0.158194
918	0.113677		918	0.131151		918	0.1279		918	0.151377		918	0.122846		918	0.115217		918	0.112556		918	0.151715
919	0		919	0.00841474		919	0.00478841		919	0.140854		919	0.00169175		919	0		919	0		919	0.141298
920	0		920	0		920	0		920	0		920	0		920	0		920	0		920	0
921	0		921	0		921	0		921	0		921	0		921	0		921	0		921	0
922	0.00455968		922	0.0180795		922	0.0160486		922	0.136813		922	0.0119841		922	0.00623978		922	0.00530138		922	0.137004
923	0.129408		923	0.137859		923	0.137428		923	0.152673		923	0.135572		923	0.130633		923	0.131006		923	0.152877
924	0.151607		924	0.15311		924	0.153378		924	0.15825		924	0.153025		924	0.151729		924	0.152158		924	0.158543
925	0.160336		925	0.161545		925	0.161612		925	0.163278		925	0.161294		925	0.16069		925	0.160884		925	0.163376
926	0.165812		926	0.166969		926	0.167009		926	0.166449		926	0.166397		926	0.166116		926	0.166212		926	0.166627
927	0.169072		927	0.17011		927	0.170231		927	0.168382		927	0.169446		927	0.16922		927	0.169376		927	0.168543
928	0.171113		928	0.172088		928	0.172275		928	0.169325		928	0.17133		928	0.171116		928	0.171336		928	0.169405
929	0.172499		929	0.17347		929	0.173641		929	0.170208		929	0.172596		929	0.172444		929	0.172639		929	0.170252
930	0.173643		930	0.174623		930	0.174807		930	0.170755		930	0.173751		930	0.173639		930	0.173842		930	0.170809
931	0.173885		931	0.17501		931	0.175199		931	0.170661		931	0.173984		931	0.17388		931	0.174093		931	0.17067
932	0.173166		932	0.174141		932	0.174324		932	0.170229		932	0.173274		932	0.17314		932	0.173341		932	0.170252
933	0.172844		933	0.173816		933	0.173958		933	0.170592		933	0.173046		933	0.172919		933	0.17309		933	0.17067
934	0.169659		934	0.170731		934	0.170864		934	0.167882		934	0.170103		934	0.169917		934	0.170099		934	0.167961
935	0.165965		935	0.167134		935	0.167248		935	0.16528		935	0.166701		935	0.166399		935	0.166593		935	0.165412
936	0.160654		936	0.161914		936	0.162025		936	0.162419		936	0.161659		936	0.16105		936	0.161276		936	0.162734
937	0.148768		937	0.150411		937	0.150738		937	0.156364		937	0.150519		937	0.148815		937	0.149313		937	0.156595
938	0.11032		938	0.12291		938	0.121314		938	0.149044		938	0.120088		938	0.113758		938	0.112904		938	0.14932
939	0		939	0.0055705		939	0.00431507		939	0.140481		939	0.00257495		939	0		939	0		939	0.140835
940	0		940	0		940	0		940	0		940	0		940	0		940	0		940	0
941	0		941	0		941	0		941	0		941	0		941	0		941	0		941	0
942	0.0278702		942	0.0431197		942	0.0422319		942	0.137794		942	0.0368056		942	0.0279522		942	0.0281938		942	0.138225
943	0.140253		943	0.143556		943	0.143639		943	0.154125		943	0.142654		943	0.140033		943	0.140513		943	0.154393
944	0.153413		944	0.154769		944	0.154867		944	0.161627		944	0.154811		944	0.15342		944	0.153663		944	0.162248
945	0.161296		945	0.162398		945	0.162553		945	0.16595		945	0.16227		945	0.161531		945	0.16178		945	0.166476
946	0.166829		946	0.167982		946	0.168057		946	0.166808		946	0.167292		946	0.167048		946	0.167161		946	0.166926
947	0.171433		947	0.172496		947	0.172518		947	0.171999		947	0.172894		947	0.172515		947	0.172954		947	0.173241
948	0.173839		948	0.174832		948	0.174933		948	0.172975		948	0.174608		948	0.174308		948	0.174623		948	0.173897
949	0.175314		949	0.176264		949	0.176453		949	0.172493		949	0.175259		949	0.175138		949	0.17534		949	0.172444
950	0.177682		950	0.179126		950	0.179324		950	0.175345		950	0.177856		950	0.177597		950	0.177936		950	0.175936
951	0.179204		951	0.182011		951	0.182955		951	0.175698		951	0.179573		951	0.179299		951	0.179961		951	0.176185
952	0.177433		952	0.178346		952	0.178525		952	0.174121		952	0.177328		952	0.177233		952	0.177426		952	0.174156
953	0.177012		953	0.177928		953	0.178004		953	0.174809		953	0.176972		953	0.176958		953	0.17703		953	0.174927
954	0.174079		954	0.17504		954	0.175125		954	0.17203		954	0.174194		954	0.174111		954	0.174206		954	0.17204
955	0.170016		955	0.171074		955	0.17113		955	0.168999		955	0.170378		955	0.170208		955	0.17029		955	0.169547
956	0.165573		956	0.166892		956	0.166743		956	0.166689		956	0.166218		956	0.166151		956	0.166052		956	0.166777
957	0.156883		957	0.15802		957	0.158362		957	0.161303		957	0.157888		957	0.156759		957	0.157213		957	0.161592
958	0.147679		958	0.149891		958	0.150131		958	0.155847		958	0.149627		958	0.147354		958	0.147866		958	0.156053
959	0.0602844		959	0.0943265		959	0.094781		959	0.150689		959	0.0897608		959	0.0619717		959	0.0605486		959	0.150927
960	0		960	0		960	0		960	0.00467777		960	0		960	0		960	0		960	0.0049194
961	0		961	0		961	0		961	0.000417267		961	0		961	0		961	0		961	0.000568808
962	0.0324793		962	0.0708482		962	0.067705		962	0.143177		962	0.0539575		962	0.0372361		962	0.0335993		962	0.143568
963	0.144664		963	0.148512		963	0.148107		963	0.155789		963	0.146738		963	0.145623		963	0.145343		963	0.156053
964	0.157252		964	0.159311		964	0.158834		964	0.16093		964	0.158217		964	0.158335		964	0.157943		964	0.161095
965	0.162324		965	0.163566		965	0.163618		965	0.164005		965	0.163079		965	0.162782		965	0.162908		965	0.164168
966	0.166302		966	0.167525		966	0.167568		966	0.165527		966	0.166441		966	0.16628		966	0.166337		966	0.165565
967	0.171166		967	0.172154		967	0.172358		967	0.168939		967	0.171101		967	0.170833		967	0.17105		967	0.168976
968	0.173956		968	0.174932		968	0.175181		968	0.170469		968	0.173942		968	0.173766		968	0.174042		968	0.170391
969	0.175678		969	0.176735		969	0.176951		969	0.171441		969	0.175536		969	0.17546		969	0.175699		969	0.171496
970	0.179149		970	0.182017		970	0.182271		970	0.172594		970	0.179087		970	0.179246		970	0.179576		970	0.172577
971	0.18363		971	0.187668		971	0.188918		971	0.174419		971	0.183879		971	0.183958		971	0.185128		971	0.174671
972	0.182153		972	0.183535		972	0.18393		972	0.174264		972	0.18244		972	0.182144		972	0.182664		972	0.174414
973	0.17726		973	0.178253		973	0.178505		973	0.172815		973	0.177264		973	0.177161		973	0.177449		973	0.172844
974	0.174363		974	0.175379		974	0.175541		974	0.171319		974	0.17445		974	0.174334		974	0.174522		974	0.17136
975	0.169514		975	0.170597		975	0.170731		975	0.167764		975	0.169816		975	0.169593		975	0.169764		975	0.167814
976	0.163609		976	0.164774		976	0.1648		976	0.168712		976	0.164385		976	0.163859		976	0.163986		976	0.169405
977	0.156593		977	0.158158		977	0.157947		977	0.163424		977	0.157686		977	0.156928		977	0.156835		977	0.163853
978	0.148638		978	0.1507		978	0.150648		978	0.156734		978	0.150251		978	0.148731		978	0.14889		978	0.156954
979	0.0732013		979	0.0944023		979	0.0940574		979	0.147531		979	0.0920682		979	0.0724322		979	0.0719007		979	0.147879
980	0		980	0		980	0		980	0.00302693		980	0		980	0		980	0		980	0.0032214
981	0		981	0		981	0		981	0		981	0		981	0		981	0		981	0
982	0.0110493		982	0.0299275		982	0.0254132		982	0.138767		982	0.021703		982	0.0156283		982	0.012587		982	0.139186
983	0.131422		983	0.137654		983	0.13686		983	0.154393		983	0.136097		983	0.133048		983	0.132565		983	0.154951
984	0.155904		984	0.157852		984	0.157531		984	0.159933		984	0.157267		984	0.156944		984	0.15674		984	0.160257
985	0.16421		985	0.165812		985	0.165428		985	0.167469		985	0.165227		985	0.165399		985	0.165084		985	0.167814
986	0.167736		986	0.168933		986	0.168997		986	0.168901		986	0.170103		986	0.169482		986	0.170252		986	0.16983
987	0.172404		987	0.173462		987	0.173574		987	0.171474		987	0.173622		987	0.173354		987	0.173684		987	0.17204
988	0.175655		988	0.176792		988	0.176943		988	0.172727		988	0.175659		988	0.175611		988	0.175767		988	0.173109
989	0.178035		989	0.180004		989	0.180406		989	0.172931		989	0.178039		989	0.177955		989	0.178294		989	0.172977
990	0.184225		990	0.186536		990	0.188172		990	0.174686		990	0.184535		990	0.184814		990	0.185019		990	0.174927
991	0.18978		991	0.193197		991	0.197504		991	0.179453		991	0.190778		991	0.190271		991	0.192919		991	0.179885
992	0.189298		992	0.189646		992	0.189917		992	0.178996		992	0.189353		992	0.189043		992	0.18961		992	0.179424
993	0.180453		993	0.183017		993	0.183357		993	0.175149		993	0.180441		993	0.180393		993	0.181168		993	0.175181
994	0.175606		994	0.176825		994	0.177001		994	0.172439		994	0.175662		994	0.17557		994	0.175783		994	0.172444
995	0.170588		995	0.171692		995	0.17181		995	0.168614		995	0.170778		995	0.170614		995	0.170762		995	0.168688
996	0.165501		996	0.166724		996	0.166721		996	0.16527		996	0.16602		996	0.165852		996	0.165945		996	0.165412
997	0.16008		997	0.161484		997	0.161447		997	0.161411		997	0.160904		997	0.160553		997	0.160639		997	0.161592
998	0.153398		998	0.15565		998	0.155352		998	0.158671		998	0.154704		998	0.154002		998	0.153858		998	0.15889
999	0.104815		999	0.112855		999	0.114876		999	0.14462		999	0.111913		999	0.1022		999	0.104821		999	0.144893
1000	0		1000	0		1000	0		1000	0.000303733		1000	0		1000	0		1000	0		1000	0.000375481
1001	0		1001	0		1001	0		1001	0		1001	0		1001	0		1001	0		1001	0
1002	0.0183382		1002	0.0359932		1002	0.033122		1002	0.12842		1002	0.0289338		1002	0.0237935		1002	0.0219267		1002	0.129459
1003	0.136215		1003	0.140943		1003	0.140715		1003	0.150537		1003	0.139723		1003	0.138084		1003	0.138108		1003	0.150927
1004	0.15714		1004	0.158721		1004	0.158683		1004	0.160581		1004	0.158395		1004	0.15787		1004	0.157956		1004	0.160929
1005	0.166027		1005	0.167464		1005	0.167246		1005	0.166612		1005	0.16693		1005	0.167161		1005	0.166968		1005	0.166777
1006	0.169641		1006	0.170835		1006	0.170756		1006	0.171516		1006	0.171959		1006	0.171839		1006	0.172054		1006	0.172577
1007	0.17353		1007	0.174578		1007	0.174839		1007	0.17318		1007	0.174903		1007	0.174804		1007	0.175014		1007	0.173766
1008	0.175695		1008	0.176613		1008	0.176762		1008	0.172972		1008	0.175633		1008	0.175516		1008	0.175678		1008	0.172977
1009	0.179185		1009	0.180171		1009	0.180286		1009	0.175641		1009	0.179091		1009	0.179099		1009	0.179218		1009	0.175936
1010	0.183114		1010	0.184227		1010	0.184648		1010	0.176176		1010	0.183407		1010	0.182868		1010	0.183617		1010	0.176433
1011	0.18888		1011	0.189519		1011	0.189824		1011	0.176954		1011	0.188794		1011	0.188342		1011	0.189473		1011	0.176924
1012	0.183202		1012	0.184581		1012	0.185033		1012	0.176554		1012	0.183601		1012	0.183401		1012	0.183836		1012	0.177168
1013	0.177045		1013	0.178057		1013	0.178252		1013	0.173008		1013	0.17701		1013	0.17693		1013	0.177165		1013	0.172977
1014	0.174206		1014	0.175185		1014	0.17537		1014	0.17109		1014	0.174224		1014	0.17409		1014	0.174297		1014	0.171085
1015	0.170788		1015	0.171922		1015	0.171939		1015	0.170602		1015	0.171658		1015	0.170965		1015	0.171602		1015	0.171496
1016	0.165969		1016	0.167142		1016	0.167167		1016	0.166608		1016	0.166633		1016	0.166347		1016	0.166438		1016	0.167075
1017	0.1595		1017	0.160928		1017	0.160847		1017	0.163039		1017	0.160372		1017	0.159836		1017	0.159849		1017	0.163216
1018	0.150669		1018	0.153369		1018	0.152828		1018	0.158922		1018	0.152091		1018	0.151016		1018	0.150746		1018	0.159235
1019	0.0979754		1019	0.113319		1019	0.110567		1019	0.149702		1019	0.108154		1019	0.0951789		1019	0.0963852		1019	0.149928
1020	0		1020	0		1020	0		1020	0.00331197		1020	0		1020	0		1020	0		1020	0.00347504
1021	0		1021	0		1021	0		1021	0		1021	0		1021	0		1021	0		1021	0
1022	0.00111445		1022	0.0126193		1022	0.00986321		1022	0.123528		1022	0.006741		1022	0.00412379		1022	0.00266794		1022	0.124631
1023	0.121367		1023	0.133888		1023	0.132619		1023	0.147748		1023	0.130263		1023	0.126886		1023	0.126161		1023	0.148087
1024	0.151947		1024	0.153566		1024	0.153751		1024	0.157448		1024	0.153465		1024	0.152381		1024	0.152714		1024	0.157666
1025	0.161054		1025	0.162441		1025	0.162365		1025	0.163303		1025	0.16203		1025	0.161741		1025	0.161766		1025	0.163535
1026	0.164486		1026	0.1656		1026	0.165874		1026	0.163954		1026	0.164822		1026	0.16432		1026	0.164728		1026	0.164168
1027	0.169573		1027	0.170624		1027	0.170825		1027	0.167745		1027	0.169817		1027	0.169564		1027	0.169833		1027	0.167814
1028	0.173933		1028	0.174906		1028	0.175038		1028	0.171593		1028	0.173969		1028	0.173853		1028	0.173995		1028	0.171769
1029	0.17569		1029	0.176643		1029	0.176851		1029	0.172388		1029	0.17567		1029	0.175522		1029	0.175758		1029	0.172444
1030	0.177549		1030	0.178661		1030	0.178874		1030	0.173273		1030	0.177575		1030	0.177436		1030	0.177725		1030	0.173505
1031	0.179046		1031	0.182383		1031	0.182915		1031	0.173431		1031	0.178949		1031	0.178886		1031	0.180012		1031	0.173373
1032	0.177277		1032	0.178293		1032	0.178565		1032	0.172697		1032	0.177262		1032	0.177158		1032	0.177472		1032	0.172711
1033	0.174593		1033	0.175543		1033	0.17579		1033	0.170623		1033	0.174613		1033	0.17448		1033	0.174753		1033	0.17067
1034	0.173128		1034	0.174185		1034	0.17445		1034	0.173165		1034	0.174639		1034	0.174357		1034	0.174661		1034	0.174156
1035	0.168699		1035	0.169766		1035	0.169962		1035	0.167109		1035	0.169072		1035	0.168843		1035	0.169059		1035	0.167224
1036	0.164345		1036	0.165613		1036	0.165542		1036	0.166299		1036	0.164985		1036	0.164721		1036	0.164708		1036	0.166777
1037	0.158729		1037	0.160553		1037	0.160163		1037	0.162224		1037	0.159522		1037	0.159361		1037	0.15903		1037	0.162734
1038	0.147782		1038	0.149951		1038	0.150164		1038	0.157022		1038	0.149172		1038	0.14778		1038	0.14805		1038	0.157311
1039	0.0387506		1039	0.0683709		1039	0.0659729		1039	0.142801		1039	0.056592		1039	0.038845		1039	0.037656		1039	0.143121
1040	0		1040	0		1040	0		1040	0		1040	0		1040	0		1040	0		1040	0
1041	0		1041	0		1041	0		1041	0		1041	0		1041	0		1041	0		1041	0
1042	0.00798204		1042	0.0325699		1042	0.0274579		1042	0.137378		1042	0.0220184		1042	0.0136309		1042	0.0109661		1042	0.137739
1043	0.128368		1043	0.138476		1043	0.137247		1043	0.152136		1043	0.13554		1043	0.131568		1043	0.131218		1043	0.152492
1044	0.151593		1044	0.153356		1044	0.153404		1044	0.158056		1044	0.153208		1044	0.152091		1044	0.152282		1044	0.158543
1045	0.160147		1045	0.161411		1045	0.161482		1045	0.162816		1045	0.161193		1045	0.160621		1045	0.160801		1045	0.163056
1046	0.16532		1046	0.166528		1046	0.166591		1046	0.165344		1046	0.165778		1046	0.16552		1046	0.165644		1046	0.166023
1047	0.168855		1047	0.169943		1047	0.170074		1047	0.167644		1047	0.169139		1047	0.168924		1047	0.169091		1047	0.167814
1048	0.171361		1048	0.172416		1048	0.172505		1048	0.169821		1048	0.171633		1048	0.17138		1048	0.171549		1048	0.170252
1049	0.173257		1049	0.174247		1049	0.174412		1049	0.170884		1049	0.173295		1049	0.173133		1049	0.173317		1049	0.170947
1050	0.174105		1050	0.175156		1050	0.175292		1050	0.17153		1050	0.174078		1050	0.173976		1050	0.174127		1050	0.171496
1051	0.176569		1051	0.177825		1051	0.17792		1051	0.174065		1051	0.176496		1051	0.17651		1051	0.176587		1051	0.174027
1052	0.174429		1052	0.175433		1052	0.175602		1052	0.170931		1052	0.174434		1052	0.174352		1052	0.174532		1052	0.171085
1053	0.174129		1053	0.175088		1053	0.175184		1053	0.171966		1053	0.174098		1053	0.174026		1053	0.17413		1053	0.171904
1054	0.171489		1054	0.172495		1054	0.172562		1054	0.169695		1054	0.171512		1054	0.171373		1054	0.171502		1054	0.169689
1055	0.168685		1055	0.169872		1055	0.169801		1055	0.167943		1055	0.168925		1055	0.16891		1055	0.168864		1055	0.167961
1056	0.165179		1056	0.16645		1056	0.166324		1056	0.16594		1056	0.165679		1056	0.165609		1056	0.165528		1056	0.166023
1057	0.158565		1057	0.160285		1057	0.159934		1057	0.16187		1057	0.159375		1057	0.159353		1057	0.159049		1057	0.162084
1058	0.14287		1058	0.144296		1058	0.144987		1058	0.156613		1058	0.144715		1058	0.141851		1058	0.142648		1058	0.156954
1059	0.0682308		1059	0.0900592		1059	0.0893799		1059	0.146912		1059	0.0837737		1059	0.0676514		1059	0.0678017		1059	0.147251
1060	0		1060	0		1060	0		1060	0.00721405		1060	0		1060	0		1060	0		1060	0.00759204
1061	0		1061	0		1061	0		1061	0		1061	0		1061	0		1061	0		1061	0
1062	0		1062	0		1062	0		1062	0.129735		1062	0		1062	0		1062	0		1062	0.13082
1063	0.102574		1063	0.118614		1063	0.114925		1063	0.148432		1063	0.114505		1063	0.107215		1063	0.105328		1063	0.148707
1064	0.149682		1064	0.151912		1064	0.151946		1064	0.156698		1064	0.151524		1064	0.150416		1064	0.150587		1064	0.156954
1065	0.157578		1065	0.159002		1065	0.159011		1065	0.161864		1065	0.158828		1065	0.158153		1065	0.15828		1065	0.162248
1066	0.162809		1066	0.164063		1066	0.164183		1066	0.163647		1066	0.16372		1066	0.16335		1066	0.163549		1066	0.163853
1067	0.167091		1067	0.168229		1067	0.168325		1067	0.167009		1067	0.167677		1067	0.167425		1067	0.167666		1067	0.16752
1068	0.169194		1068	0.170274		1068	0.170397		1068	0.168241		1068	0.169578		1068	0.169368		1068	0.169621		1068	0.168398
1069	0.170609		1069	0.171656		1069	0.171795		1069	0.169109		1069	0.171127		1069	0.170647		1069	0.171165		1069	0.169262
1070	0.171416		1070	0.172486		1070	0.172609		1070	0.170388		1070	0.172551		1070	0.172145		1070	0.172648		1070	0.170809
1071	0.171797		1071	0.172854		1071	0.173053		1071	0.169296		1071	0.17189		1071	0.171687		1071	0.171891		1071	0.169405
1072	0.170171		1072	0.171242		1072	0.171433		1072	0.167562		1072	0.170302		1072	0.170099		1072	0.170319		1072	0.167667
1073	0.169958		1073	0.171028		1073	0.171149		1073	0.168417		1073	0.170253		1073	0.169933		1073	0.170299		1073	0.168832
1074	0.167976		1074	0.169093		1074	0.169207		1074	0.166818		1074	0.168254		1074	0.168024		1074	0.168177		1074	0.166926
1075	0.165258		1075	0.16649		1075	0.166514		1075	0.165288		1075	0.165724		1075	0.165467		1075	0.165547		1075	0.165412
1076	0.161877		1076	0.163221		1076	0.16316		1076	0.163592		1076	0.162544		1076	0.162199		1076	0.162221		1076	0.163694
1077	0.154885		1077	0.156681		1077	0.15652		1077	0.159437		1077	0.155898		1077	0.155337		1077	0.155255		1077	0.159749
1078	0.134071		1078	0.136747		1078	0.137854		1078	0.154749		1078	0.137138		1078	0.132682		1078	0.133906		1078	0.154951
1079	0.0284178		1079	0.0505162		1079	0.0507057		1079	0.141858		1079	0.0436712		1079	0.0282122		1079	0.028118		1079	0.142216
1080	0		1080	0		1080	0		1080	0		1080	0		1080	0		1080	0		1080	0
1081	0		1081	0		1081	0		1081	0		1081	0		1081	0		1081	0		1081	0
1082	0		1082	0.00411969		1082	0.00212007		1082	0.135522		1082	7.18285e-05		1082	0		1082	0		1082	0.136011
1083	0.106195		1083	0.125585		1083	0.122434		1083	0.150673		1083	0.116965		1083	0.106948		1083	0.108223		1083	0.150927
1084	0.146601		1084	0.150149		1084	0.149651		1084	0.158174		1084	0.148894		1084	0.148024		1084	0.147709		1084	0.158543
1085	0.154983		1085	0.15689		1085	0.156598		1085	0.159758		1085	0.156497		1085	0.156083		1085	0.15593		1085	0.160088
1086	0.160432		1086	0.161614		1086	0.161779		1086	0.163326		1086	0.161647		1086	0.160975		1086	0.161233		1086	0.163694
1087	0.16386		1087	0.164948		1087	0.16517		1087	0.165362		1087	0.164891		1087	0.164355		1087	0.164635		1087	0.165565
1088	0.165674		1088	0.166766		1088	0.166954		1088	0.16633		1088	0.16651		1088	0.166114		1088	0.16634		1088	0.166476
1089	0.166955		1089	0.168098		1089	0.168181		1089	0.16722		1089	0.167626		1089	0.167375		1089	0.167577		1089	0.167814
1090	0.167788		1090	0.169012		1090	0.16897		1090	0.167638		1090	0.168276		1090	0.168211		1090	0.168194		1090	0.167667
1091	0.168699		1091	0.169816		1091	0.169873		1091	0.168371		1091	0.169004		1091	0.168883		1091	0.168951		1091	0.168398
1092	0.168056		1092	0.169392		1092	0.169175		1092	0.168656		1092	0.168346		1092	0.16855		1092	0.168306		1092	0.169547
1093	0.166521		1093	0.167824		1093	0.167722		1093	0.166704		1093	0.166866		1093	0.166971		1093	0.166897		1093	0.166777
1094	0.166459		1094	0.167869		1094	0.167597		1094	0.167012		1094	0.16683		1094	0.167068		1094	0.166801		1094	0.167075
1095	0.162303		1095	0.163661		1095	0.16361		1095	0.163731		1095	0.162933		1095	0.162656		1095	0.162676		1095	0.163853
1096	0.159989		1096	0.161611		1096	0.161261		1096	0.162449		1096	0.160625		1096	0.160415		1096	0.160156		1096	0.162572
1097	0.155107		1097	0.157544		1097	0.156853		1097	0.16004		1097	0.15624		1097	0.156103		1097	0.155467		1097	0.160257
1098	0.140636		1098	0.146481		1098	0.144952		1098	0.156158		1098	0.144009		1098	0.143055		1098	0.141732		1098	0.156415
1099	0.0132513		1099	0.0570704		1099	0.0574572		1099	0.144241		1099	0.0449475		1099	0.0184436		1099	0.0143199		1099	0.144674
1100	0		1100	0		1100	0		1100	0.000235184		1100	0		1100	0		1100	0		1100	0.000372489
1101	0		1101	0		1101	0		1101	0		1101	0		1101	0		1101	0		1101	0
1102	0		1102	0		1102	0		1102	0.122402		1102	0		1102	0		1102	0		1102	0.125216
1103	0.0216197		1103	0.0556569		1103	0.0490752		1103	0.147386		1103	0.041069		1103	0.0288315		1103	0.0258945		1103	0.147879
1104	0.137707		1104	0.143834		1104	0.143756		1104	0.154018		1104	0.142518		1104	0.139324		1104	0.139764		1104	0.154393
1105	0.150816		1105	0.152649		1105	0.152733		1105	0.158726		1105	0.152551		1105	0.151188		1105	0.151434		1105	0.159063
1106	0.156421		1106	0.157891		1106	0.15803		1106	0.160599		1106	0.15777		1106	0.157061		1106	0.157287		1106	0.160929
1107	0.158147		1107	0.159438		1107	0.15958		1107	0.162669		1107	0.159521		1107	0.158723		1107	0.158945		1107	0.163216
1108	0.159912		1108	0.161185		1108	0.161301		1108	0.16301		1108	0.161132		1108	0.160524		1108	0.160721		1108	0.163216
1109	0.161066		1109	0.162324		1109	0.162422		1109	0.163628		1109	0.16216		1109	0.161641		1109	0.161819		1109	0.163853
1110	0.161712		1110	0.163005		1110	0.162991		1110	0.164499		1110	0.16268		1110	0.16222		1110	0.162285		1110	0.164949
1111	0.16218		1111	0.163451		1111	0.163443		1111	0.164635		1111	0.163012		1111	0.162578		1111	0.162645		1111	0.164949
1112	0.161788		1112	0.163076		1112	0.163081		1112	0.16418		1112	0.162585		1112	0.162181		1112	0.162251		1112	0.164325
1113	0.160479		1113	0.161862		1113	0.161815		1113	0.163408		1113	0.161287		1113	0.160866		1113	0.160889		1113	0.163535
1114	0.160311		1114	0.16166		1114	0.161614		1114	0.16368		1114	0.161104		1114	0.160621		1114	0.16065		1114	0.163853
1115	0.157148		1115	0.1584		1115	0.158533		1115	0.161916		1115	0.158163		1115	0.157179		1115	0.15743		1115	0.162084
1116	0.151841		1116	0.153616		1116	0.153716		1116	0.15831		1116	0.153156		1116	0.151915		1116	0.152175		1116	0.158543
1117	0.145967		1117	0.148758		1117	0.148763		1117	0.156104		1117	0.147925		1117	0.146265		1117	0.146472		1117	0.156415
1118	0.107033		1118	0.127337		1118	0.125549		1118	0.152378		1118	0.119934		1118	0.105317		1118	0.106962		1118	0.152685
1119	0		1119	0.0042927		1119	0.00303692		1119	0.138781		1119	0.000435526		1119	0		1119	0		1119	0.139186
1120	0		1120	0		1120	0		1120	0		1120	0		1120	0		1120	0		1120	0
1121	0		1121	0		1121	0		1121	0		1121	0		1121	0		1121	0		1121	0
1122	0		1122	0		1122	0		1122	0.022561		1122	0		1122	0		1122	0		1122	0.0247276
1123	0		1123	0		1123	0		1123	0.124043		1123	0		1123	0		1123	0		1123	0.125507
1124	0.0469221		1124	0.0873615		1124	0.083067		1124	0.149116		1124	0.0763939		1124	0.056878		1124	0.0537412		1124	0.149524
1125	0.135131		1125	0.139738		1125	0.140202		1125	0.155067		1125	0.139657		1125	0.135162		1125	0.13603		1125	0.155505
1126	0.147481		1126	0.150536		1126	0.150302		1126	0.156657		1126	0.149691		1126	0.148419		1126	0.148344		1126	0.156954
1127	0.153897		1127	0.155652		1127	0.15574		1127	0.158856		1127	0.1555		1127	0.154518		1127	0.154746		1127	0.159235
1128	0.154764		1128	0.156415		1128	0.156491		1128	0.159247		1128	0.156252		1128	0.155461		1128	0.155678		1128	0.159578
1129	0.155094		1129	0.157367		1129	0.156935		1129	0.160027		1129	0.156589		1129	0.156438		1129	0.156116		1129	0.160426
1130	0.154712		1130	0.156453		1130	0.156366		1130	0.160001		1130	0.15607		1130	0.15539		1130	0.155401		1130	0.160594
1131	0.155026		1131	0.156207		1131	0.15669		1131	0.159515		1131	0.156327		1131	0.155218		1131	0.155829		1131	0.159749
1132	0.153875		1132	0.155408		1132	0.155447		1132	0.15958		1132	0.155203		1132	0.154275		1132	0.154429		1132	0.159919
1133	0.152358		1133	0.153826		1133	0.154092		1133	0.158804		1133	0.153765		1133	0.152564		1133	0.152912		1133	0.159063
1134	0.152268		1134	0.154108		1134	0.15421		1134	0.158365		1134	0.153712		1134	0.152681		1134	0.152867		1134	0.158543
1135	0.152241		1135	0.153989		1135	0.154264		1135	0.158387		1135	0.153736		1135	0.152266		1135	0.152682		1135	0.158717
1136	0.14053		1136	0.146097		1136	0.145238		1136	0.154022		1136	0.143745		1136	0.142528		1136	0.141976		1136	0.154393
1137	0.106637		1137	0.125018		1137	0.120967		1137	0.150575		1137	0.11534		1137	0.108799		1137	0.109133		1137	0.150927
1138	0		1138	0.00920472		1138	0.00622744		1138	0.144304		1138	0.00216087		1138	0		1138	0		1138	0.144674
1139	0		1139	0		1139	0		1139	0.114164		1139	0		1139	0		1139	0		1139	0.115924
1140	0		1140	0		1140	0		1140	0		1140	0		1140	0		1140	0		1140	0
1141	0		1141	0		1141	0		1141	0		1141	0		1141	0		1141	0		1141	0
1142	0		1142	0		1142	0		1142	0		1142	0		1142	0		1142	0		1142	0
1143	0		1143	0		1143	0		1143	0.0540902		1143	0		1143	0		1143	0		1143	0.0631261
1144	0		1144	0		1144	0		1144	0.129624		1144	0		1144	0		1144	0		1144	0.13055
1145	0.0188878		1145	0.0397509		1145	0.0384092		1145	0.13907		1145	0.0342213		1145	0.0222779		1145	0.0216481		1145	0.139898
1146	0.050372		1146	0.0860429		1146	0.0811245		1146	0.143848		1146	0.0709831		1146	0.0570872		1146	0.0544249		1146	0.144454
1147	0.119966		1147	0.135156		1147	0.134432		1147	0.151763		1147	0.132189		1147	0.124829		1147	0.124966		1147	0.152105
1148	0.1334		1148	0.140786		1148	0.140641		1148	0.153011		1148	0.13928		1148	0.135312		1148	0.135952		1148	0.15345
1149	0.137738		1149	0.141704		1149	0.14175		1149	0.153984		1149	0.141064		1149	0.138519		1149	0.138914		1149	0.154393
1150	0.134071		1150	0.138897		1150	0.138865		1150	0.153076		1150	0.137764		1150	0.134811		1150	0.135085		1150	0.15345
1151	0.122412		1151	0.13349		1151	0.133221		1151	0.151615		1151	0.130969		1151	0.125705		1151	0.126041		1151	0.15191
1152	0.126696		1152	0.131942		1152	0.133002		1152	0.152759		1152	0.131504		1152	0.126436		1152	0.127826		1152	0.153069
1153	0.124635		1153	0.128692		1153	0.129969		1153	0.151736		1153	0.128982		1153	0.123807		1153	0.125386		1153	0.152105
1154	0.125869		1154	0.13048		1154	0.131656		1154	0.152238		1154	0.130547		1154	0.125213		1154	0.126869		1154	0.152492
1155	0.123785		1155	0.128097		1155	0.129876		1155	0.152168		1155	0.128734		1155	0.122268		1155	0.124443		1155	0.152492
1156	0.0698765		1156	0.098783		1156	0.0999743		1156	0.149639		1156	0.0961058		1156	0.0672478		1156	0.076121		1156	0.149928
1157	1.9197e-06		1157	0.00191898		1157	0.000622935		1157	0.145704		1157	0.000177498		1157	0		1157	1.08462e-06		1157	0.145976
1158	0		1158	0		1158	0		1158	0.124125		1158	0		1158	0		1158	0		1158	0.126658
1159	4.26311e-06		1159	2.46488e-06		1159	3.79694e-06		1159	0.0147281		1159	4.26311e-06		1159	2.46488e-06		1159	3.79694e-06		1159	0.0176722
1160	4.43699e-06		1160	4.0438e-06		1160	4.46683e-06		1160	1.65995e-06		1160	4.43706e-06		1160	4.04568e-06		1160	4.46739e-06		1160	1.65999e-06
1161	1.63088e-06		1161	1.47379e-06		1161	1.32779e-06		1161	1.38201e-06		1161	1.63091e-06		1161	1.47379e-06		1161	1.32796e-06		1161	1.37999e-06
1162	5.98854e-07		1162	0		1162	0		1162	3.14129e-06		1162	5.98854e-07		1162	0		1162	0		1162	3.13996e-06
1163	0		1163	0		1163	0		1163	1.81352e-06		1163	0		1163	0		1163	0		1163	1.80999e-06
1164	0		1164	0		1164	0		1164	0.0145892		1164	0		1164	0		1164	0		1164	0.0168829
1165	0		1165	0		1165	0		1165	0.0972787		1165	0		1165	0		1165	0		1165	0.0991462
1166	0		1166	0		1166	0		1166	0.12306		1166	0		1166	0		1166	0		1166	0.12751
1167	0		1167	0.0076594		1167	0.00648858		1167	0.135087		1167	0.00437375		1167	0.000826818		1167	0.000447429		1167	0.136261
1168	0.00920282		1168	0.0296425		1168	0.0270156		1168	0.134276		1168	0.0224475		1168	0.0141529		1168	0.01281		1168	0.135761
1169	0.0136527		1169	0.0282328		1169	0.0265733		1169	0.131496		1169	0.0233768		1169	0.0173361		1169	0.0163929		1169	0.133464
1170	0.0116429		1170	0.0227662		1170	0.0216671		1170	0.135284		1170	0.0189087		1170	0.013882		1170	0.0134542		1170	0.13651
1171	0.000169681		1171	0.00561899		1171	0.00495763		1171	0.138825		1171	0.00329295		1171	0.00117871		1171	0.000810082		1171	0.139661
1172	0.0276009		1172	0.049211		1172	0.0514558		1172	0.142711		1172	0.0436596		1172	0.0282425		1172	0.0301817		1172	0.143345
1173	0.022913		1173	0.0458358		1173	0.0485413		1173	0.142609		1173	0.0408343		1173	0.0235859		1173	0.0255368		1173	0.143121
1174	0.0202556		1174	0.0472246		1174	0.0490762		1174	0.142752		1174	0.0397193		1174	0.0223468		1174	0.0234049		1174	0.143345
1175	0.0107948		1175	0.0272802		1175	0.0302089		1175	0.139568		1175	0.0232879		1175	0.0107044		1175	0.0122198		1175	0.140368
1176	0		1176	0		1176	0		1176	0.138726		1176	0		1176	0		1176	0		1176	0.139424
1177	0		1177	0		1177	0		1177	0.129421		1177	0		1177	0		1177	0		1177	0.131889
1178	0		1178	0		1178	0		1178	0.0246468		1178	0		1178	0		1178	0		1178	0.0324927
1179	0		1179	0		1179	0		1179	0		1179	0		1179	0		1179	0		1179	0
1180	0		1180	0		1180	0		1180	0		1180	0		1180	0		1180	0		1180	0
1181	0		1181	0		1181	0		1181	0		1181	0		1181	0		1181	0		1181	0
1182	0		1182	0		1182	0		1182	0		1182	0		1182	0		1182	0		1182	0
1183	0		1183	0		1183	0		1183	0		1183	0		1183	0		1183	0		1183	0
1184	0		1184	0		1184	0		1184	0		1184	0		1184	0		1184	0		1184	0
1185	0		1185	0		1185	0		1185	0		1185	0		1185	0		1185	0		1185	0
1186	0		1186	0		1186	0		1186	0		1186	0		1186	0		1186	0		1186	0
1187	0		1187	0		1187	0		1187	0		1187	0		1187	0		1187	0		1187	0.000140927
1188	0		1188	0		1188	0		1188	0		1188	0		1188	0		1188	0		1188	7.45795e-05
1189	0		1189	0		1189	0		1189	0		1189	0		1189	0		1189	0		1189	0
1190	5.90084e-07		1190	6.70205e-07		1190	6.49211e-07		1190	2.13244e-07		1190	5.90083e-07		1190	6.70206e-07		1190	6.49211e-07		1190	0.000248772
1191	6.48221e-07		1191	8.40203e-07		1191	7.24706e-07		1191	0.000200959		1191	6.4822e-07		1191	8.40204e-07		1191	7.24706e-07		1191	0.000610626
1192	5.08915e-07		1192	6.84828e-07		1192	5.66302e-07		1192	0.00419293		1192	5.08915e-07		1192	6.84828e-07		1192	5.66302e-07		1192	0.00498688
1193	8.896e-07		1193	1.14666e-06		1193	9.88579e-07		1193	0.00539697		1193	8.896e-07		1193	1.14666e-06		1193	9.88579e-07		1193	0.00627199
1194	9.86385e-07		1194	1.26183e-06		1194	1.09198e-06		1194	0.00440247		1194	9.86385e-07		1194	1.26183e-06		1194	1.09198e-06		1194	0.00513135
1195	7.3519e-07		1195	9.19414e-07		1195	8.0189e-07		1195	0.00185766		1195	7.3519e-07		1195	9.19414e-07		1195	8.0189e-07		1195	0.00243795
1196	2.0789e-06		1196	1.84453e-06		1196	1.64391e-06		1196	0.00120706		1196	2.07923e-06		1196	1.84453e-06		1196	1.64624e-06		1196	0.00174869
1197	1.07853e-06		1197	1.37554e-06		1197	1.19385e-06		1197	1.30166e-06		1197	1.07853e-06		1197	1.37554e-06		1197	1.19385e-06		1197	1.29999e-06
1198	9.41281e-07		1198	7.40911e-07		1198	6.87291e-07		1198	7.33087e-07		1198	9.41343e-07		1198	7.40911e-07		1198	6.87757e-07		1198	7.32998e-07
1199	1.83032e-06		1199	1.00581e-06		1199	1.62764e-06		1199	9.45098e-07		1199	1.83035e-06		1199	1.00647e-06		1199	1.62781e-06		1199	9.44997e-07
1200	2.64878e-06		1200	2.41762e-06		1200	2.61982e-06		1200	1.27608e-06		1200	2.64878e-06		1200	2.41765e-06		1200	2.61983e-06		1200	1.26999e-06
1201	1.26982e-06		1201	7.61378e-07		1201	1.0673e-06		1201	9.72948e-07		1201	1.26982e-06		1201	7.61378e-07		1201	1.0673e-06		1201	9.71997e-07
1202	0		1202	0		1202	0		1202	0		1202	0		1202	0		1202	0		1202	0
1203	3.18474e-06		1203	2.41675e-06		1203	2.77388e-06		1203	2.33292e-06		1203	3.18504e-06		1203	2.41675e-06		1203	2.77534e-06		1203	2.32998e-06
1204	2.73385e-06		1204	1.93395e-06		1204	2.41133e-06		1204	1.92951e-06		1204	2.73439e-06		1204	1.93395e-06		1204	2.41409e-06		1204	1.92999e-06
1205	5.98366e-06		1205	5.36825e-06		1205	6.02402e-06		1205	2.36153e-06		1205	5.98435e-06		1205	5.3776e-06		1205	6.02775e-06		1205	0.00011695
1206	4.50011e-06		1206	3.6995e-06		1206	4.49213e-06		1206	1.77088e-06		1206	4.50086e-06		1206	3.71048e-06		1206	4.49635e-06		1206	1.76999e-06
1207	1.01006e-06		1207	1.27377e-06		1207	1.11394e-06		1207	0.00242023		1207	1.01006e-06		1207	1.27377e-06		1207	1.11394e-06		1207	0.00315303
1208	6.36015e-07		1208	7.87308e-07		1208	6.91641e-07		1208	0.0036104		1208	6.36015e-07		1208	7.8731e-07		1208	6.91641e-07		1208	0.00450417
1209	9.28922e-07		1209	1.12108e-06		1209	1.01873e-06		1209	0.00230178		1209	9.28922e-07		1209	1.12108e-06		1209	1.01873e-06		1209	0.00298684
1210	6.79204e-07		1210	8.66757e-07		1210	7.51994e-07		1210	0.000889252		1210	6.79204e-07		1210	8.66759e-07		1210	7.51994e-07		1210	0.00135323
1211	5.47484e-07		1211	6.84527e-07		1211	5.8443e-07		1211	0.000623943		1211	5.48121e-07		1211	6.84529e-07		1211	5.84431e-07		1211	0.00105589
1212	9.74134e-07		1212	7.75393e-07		1212	7.12947e-07		1212	9.1859e-07		1212	9.74798e-07		1212	7.75394e-07		1212	7.16689e-07		1212	9.19997e-07
1213	2.07378e-06		1213	1.97609e-06		1213	1.80376e-06		1213	1.46376e-06		1213	2.07462e-06		1213	1.97609e-06		1213	1.8084e-06		1213	0.000498086
1214	2.3823e-06		1214	2.09061e-06		1214	2.09882e-06		1214	0.00103457		1214	2.38325e-06		1214	2.09061e-06		1214	2.10398e-06		1214	0.00195584
1215	1.66676e-06		1215	1.36658e-06		1215	1.45393e-06		1215	1.2003e-06		1215	1.66767e-06		1215	1.36658e-06		1215	1.45883e-06		1215	1.19999e-06
1216	0		1216	0		1216	0		1216	5.77905e-08		1216	0		1216	0		1216	0		1216	5.93e-08
1217	8.00881e-06		1217	8.43525e-06		1217	8.42248e-06		1217	2.46062e-06		1217	8.00899e-06		1217	8.43847e-06		1217	8.42346e-06		1217	2.45998e-06
1218	1.47334e-06		1218	1.50682e-06		1218	1.51844e-06		1218	7.04304e-07		1218	1.4734e-06		1218	1.50799e-06		1218	1.51878e-06		1218	7.03998e-07
1219	7.78834e-07		1219	7.88178e-07		1219	7.13209e-07		1219	7.77764e-07		1219	7.78846e-07		1219	7.88178e-07		1219	7.13284e-07		1219	7.77998e-07
1220	7.19549e-06		1220	8.10142e-06		1220	7.58611e-06		1220	6.76193e-06		1220	7.19549e-06		1220	8.10143e-06		1220	7.58611e-06		1220	6.75983e-06
1221	8.13329e-06		1221	8.99764e-06		1221	8.54665e-06		1221	6.15842e-06		1221	8.1333e-06		1221	8.9979e-06		1221	8.54672e-06		1221	6.14986e-06
1222	0		1222	0		1222	0		1222	0		1222	0		1222	0		1222	0		1222	0
1223	3.56726e-07		1223	0		1223	4.48856e-09		1223	0.0368595		1223	3.56727e-07		1223	0		1223	4.49004e-09		1223	0.0506252
1224	0.0060782		1224	0.0174097		1224	0.027937		1224	0.129415		1224	0.0221751		1224	0.00562932		1224	0.0132965		1224	0.13082
1225	0.0607582		1225	0.0832561		1225	0.0944076		1225	0.132047		1225	0.0879671		1225	0.0621458		1225	0.0759899		1225	0.132943
1226	0.0425673		1226	0.0608369		1226	0.0735338		1226	0.126111		1226	0.0727543		1226	0.0468204		1226	0.0586517		1226	0.127792
1227	0.120575		1227	0.12026		1227	0.124273		1227	0.13751		1227	0.124905		1227	0.117697		1227	0.122041		1227	0.138467
1228	0.121138		1228	0.12036		1228	0.124107		1228	0.141432		1228	0.124929		1228	0.118141		1228	0.122077		1228	0.142216
1229	0.116699		1229	0.118763		1229	0.122633		1229	0.137885		1229	0.1231		1229	0.115258		1229	0.119737		1229	0.138467
1230	0.120561		1230	0.120506		1230	0.124284		1230	0.139837		1230	0.124551		1230	0.117868		1230	0.121823		1230	0.140602
1231	0.112338		1231	0.119081		1231	0.122685		1231	0.141008		1231	0.121731		1231	0.113192		1231	0.118306		1231	0.141759
1232	0.0934723		1232	0.110272		1232	0.115482		1232	0.135761		1232	0.111997		1232	0.0978317		1232	0.105532		1232	0.136757
1233	0.0818371		1233	0.0958795		1233	0.105306		1233	0.132953		1233	0.103116		1233	0.0845685		1233	0.0941538		1233	0.134238
1234	0.103873		1234	0.110809		1234	0.116333		1234	0.134865		1234	0.116694		1234	0.105007		1234	0.113544		1234	0.136011
1235	0.0640289		1235	0.0835344		1235	0.103587		1235	0.128634		1235	0.0997723		1235	0.0642714		1235	0.086363		1235	0.130007
1236	0.00812153		1236	0.0178252		1236	0.0335091		1236	0.0963693		1236	0.0286689		1236	0.00748186		1236	0.0180344		1236	0.104243
1237	0		1237	0		1237	0		1237	0.0167409		1237	0		1237	0		1237	0		1237	0.0239816
1238	0		1238	0		1238	0		1238	0		1238	0		1238	0		1238	0		1238	0
1239	0		1239	0		1239	0		1239	0		1239	0		1239	0		1239	0		1239	0
1240	2.90277e-06		1240	2.74632e-06		1240	2.89447e-06		1240	1.7912e-06		1240	2.90278e-06		1240	2.74656e-06		1240	2.89453e-06		1240	1.78999e-06
1241	3.12627e-06		1241	2.87321e-06		1241	3.08984e-06		1241	1.36019e-06		1241	3.12642e-06		1241	2.87532e-06		1241	3.09053e-06		1241	1.35999e-06
1242	0		1242	0		1242	0		1242	0.00978601		1242	0		1242	0		1242	0		1242	0.0149327
1243	0.00444126		1243	0.0140897		1243	0.02422		1243	0.12749		1243	0.0185782		1243	0.00407544		1243	0.010363		1243	0.130279
1244	0.119754		1244	0.122795		1244	0.126211		1244	0.147879		1244	0.124853		1244	0.117437		1244	0.122436		1244	0.148501
1245	0.13279		1245	0.133828		1245	0.135641		1245	0.150826		1245	0.135063		1245	0.131894		1245	0.134119		1245	0.151519
1246	0.1423		1246	0.143964		1246	0.14541		1246	0.150094		1246	0.145828		1246	0.142596		1246	0.144381		1246	0.150927
1247	0.139144		1247	0.140151		1247	0.141676		1247	0.153526		1247	0.14223		1247	0.139111		1247	0.141019		1247	0.154393
1248	0.141695		1248	0.142315		1248	0.143785		1248	0.153973		1248	0.144445		1248	0.141525		1248	0.14321		1248	0.154766
1249	0.137038		1249	0.138417		1249	0.139942		1249	0.153034		1249	0.140383		1249	0.13696		1249	0.138556		1249	0.153829
1250	0.140941		1250	0.141961		1250	0.143538		1250	0.153418		1250	0.143709		1250	0.140829		1250	0.142493		1250	0.154206
1251	0.139219		1251	0.141102		1251	0.142459		1251	0.152099		1251	0.141511		1251	0.1388		1251	0.140327		1251	0.152685
1252	0.142565		1252	0.143853		1252	0.145561		1252	0.152422		1252	0.145119		1252	0.142128		1252	0.143964		1252	0.15326
1253	0.136776		1253	0.138012		1253	0.139892		1253	0.151648		1253	0.139989		1253	0.136053		1253	0.138166		1253	0.152492
1254	0.134858		1254	0.133974		1254	0.136856		1254	0.149054		1254	0.137342		1254	0.133347		1254	0.136433		1254	0.150129
1255	0.131263		1255	0.130702		1255	0.134498		1255	0.145654		1255	0.134498		1255	0.129167		1255	0.133196		1255	0.146829
1256	0.122147		1256	0.125164		1256	0.130228		1256	0.142926		1256	0.129101		1256	0.119841		1256	0.126239		1256	0.144013
1257	0.0545951		1257	0.0695863		1257	0.0914666		1257	0.13268		1257	0.0861893		1257	0.0486435		1257	0.0695036		1257	0.13475
1258	0		1258	0.000250469		1258	0.00431848		1258	0.0480527		1258	0.00272396		1258	0		1258	9.15987e-05		1258	0.0594045
1259	0		1259	0		1259	0		1259	0		1259	0		1259	0		1259	0		1259	0
1260	0		1260	0		1260	0		1260	0		1260	0		1260	0		1260	0		1260	0
1261	1.00592e-05		1261	1.00517e-05		1261	1.0418e-05		1261	3.45904e-06		1261	1.00597e-05		1261	1.00574e-05		1261	1.04201e-05		1261	3.45996e-06
1262	5.15107e-06		1262	3.97158e-06		1262	0.00244805		1262	0.0975457		1262	0.000351441		1262	3.97161e-06		1262	4.94237e-06		1262	0.102707
1263	0.0916247		1263	0.108507		1263	0.11612		1263	0.142917		1263	0.111837		1263	0.0915688		1263	0.103439		1263	0.143791
1264	0.141333		1264	0.141907		1264	0.143548		1264	0.1539		1264	0.142225		1264	0.140986		1264	0.143235		1264	0.15458
1265	0.148584		1265	0.151002		1265	0.151566		1265	0.155969		1265	0.151157		1265	0.150448		1265	0.151129		1265	0.156775
1266	0.150944		1266	0.152723		1266	0.153238		1266	0.158057		1266	0.154077		1266	0.153052		1266	0.153667		1266	0.15889
1267	0.153642		1267	0.154668		1267	0.155511		1267	0.16027		1267	0.157449		1267	0.155819		1267	0.156806		1267	0.161427
1268	0.155552		1268	0.156407		1268	0.157288		1268	0.160877		1268	0.159414		1268	0.157755		1268	0.158767		1268	0.162084
1269	0.152342		1269	0.152693		1269	0.154089		1269	0.158785		1269	0.156362		1269	0.153944		1269	0.15535		1269	0.159919
1270	0.155827		1270	0.156853		1270	0.157627		1270	0.161064		1270	0.159559		1270	0.158488		1270	0.159206		1270	0.162572
1271	0.158785		1271	0.159852		1271	0.160814		1271	0.158189		1271	0.161522		1271	0.161023		1271	0.16201		1271	0.159063
1272	0.155683		1272	0.156736		1272	0.157414		1272	0.159542		1272	0.158835		1272	0.15755		1272	0.158267		1272	0.160594
1273	0.152659		1273	0.153121		1273	0.154423		1273	0.15858		1273	0.156683		1273	0.15432		1273	0.155706		1273	0.159919
1274	0.150022		1274	0.150515		1274	0.152048		1274	0.157606		1274	0.154292		1274	0.151382		1274	0.152997		1274	0.159063
1275	0.145621		1275	0.146757		1275	0.1483		1275	0.155914		1275	0.149726		1275	0.146469		1275	0.148096		1275	0.157311
1276	0.13902		1276	0.142182		1276	0.143437		1276	0.153709		1276	0.143522		1276	0.139289		1276	0.140882		1276	0.15458
1277	0.130192		1277	0.130361		1277	0.13322		1277	0.149729		1277	0.133081		1277	0.127737		1277	0.130778		1277	0.15053
1278	0.102593		1278	0.110117		1278	0.116981		1278	0.137681		1278	0.116431		1278	0.0954504		1278	0.110812		1278	0.138707
1279	0		1279	0.00101395		1279	0.00764441		1279	0.0863227		1279	0.00545807		1279	0		1279	0.000858706		1279	0.0979259
1280	7.59385e-06		1280	8.17418e-06		1280	8.0021e-06		1280	2.18951e-06		1280	7.59423e-06		1280	8.17997e-06		1280	8.00431e-06		1280	2.18998e-06
1281	4.81013e-06		1281	3.64328e-06		1281	4.42498e-06		1281	3.03839e-06		1281	4.81047e-06		1281	3.64749e-06		1281	4.42646e-06		1281	3.03997e-06
1282	0.0239865		1282	0.0363602		1282	0.0441908		1282	0.110573		1282	0.0399331		1282	0.0236706		1282	0.0304239		1282	0.111869
1283	0.138531		1283	0.139327		1283	0.141993		1283	0.146805		1283	0.141467		1283	0.137004		1283	0.139933		1283	0.147461
1284	0.146078		1284	0.147529		1284	0.14846		1284	0.156595		1284	0.14865		1284	0.146941		1284	0.147846		1284	0.157489
1285	0.154836		1285	0.156121		1285	0.156658		1285	0.160062		1285	0.157834		1285	0.156905		1285	0.157393		1285	0.161921
1286	0.157695		1286	0.158927		1286	0.159333		1286	0.162413		1286	0.161574		1286	0.160599		1286	0.16105		1286	0.164168
1287	0.160854		1287	0.162016		1287	0.162383		1287	0.164463		1287	0.165666		1287	0.164745		1287	0.165329		1287	0.166627
1288	0.162694		1288	0.163783		1288	0.164164		1288	0.167264		1288	0.167532		1288	0.16677		1288	0.167314		1288	0.169119
1289	0.161926		1289	0.162731		1289	0.163447		1289	0.162903		1289	0.16647		1289	0.165612		1289	0.166315		1289	0.164482
1290	0.163841		1290	0.164586		1290	0.165334		1290	0.163969		1290	0.170087		1290	0.169562		1290	0.170126		1290	0.166476
1291	0.164624		1291	0.165344		1291	0.16609		1291	0.16418		1291	0.16945		1291	0.168868		1291	0.169434		1291	0.166476
1292	0.163684		1292	0.16452		1292	0.165158		1292	0.163704		1292	0.168488		1292	0.167883		1292	0.168436		1292	0.166023
1293	0.161552		1293	0.162459		1293	0.163116		1293	0.162028		1293	0.166887		1293	0.166296		1293	0.166831		1293	0.164482
1294	0.159704		1294	0.160721		1294	0.161372		1294	0.16161		1294	0.16447		1294	0.163577		1294	0.164135		1294	0.163853
1295	0.15676		1295	0.157913		1295	0.158641		1295	0.160113		1295	0.160697		1295	0.159587		1295	0.160281		1295	0.161921
1296	0.152317		1296	0.153577		1296	0.154516		1296	0.158147		1296	0.155664		1296	0.154019		1296	0.154953		1296	0.159578
1297	0.142967		1297	0.146108		1297	0.146926		1297	0.154216		1297	0.146487		1297	0.143687		1297	0.144602		1297	0.155321
1298	0.126405		1298	0.127487		1298	0.130235		1298	0.145982		1298	0.129675		1298	0.124317		1298	0.12731		1298	0.146829
1299	0.0318876		1299	0.0448683		1299	0.0583446		1299	0.11924		1299	0.0530649		1299	0.0299294		1299	0.0418553		1299	0.123148
1300	0		1300	0		1300	0		1300	0		1300	0		1300	0		1300	0		1300	0
1301	3.32454e-06		1301	2.27605e-06		1301	3.10624e-06		1301	0.00371429		1301	3.3256e-06		1301	2.27605e-06		1301	3.11054e-06		1301	0.00471678
1302	0.100869		1302	0.11428		1302	0.117419		1302	0.14044		1302	0.116591		1302	0.104821		1302	0.110583		1302	0.141298
1303	0.136461		1303	0.139235		1303	0.140254		1303	0.152104		1303	0.139417		1303	0.136502		1303	0.13773		1303	0.152877
1304	0.152937		1304	0.154734		1304	0.155108		1304	0.157721		1304	0.155542		1304	0.155024		1304	0.155319		1304	0.158717
1305	0.160305		1305	0.161752		1305	0.161967		1305	0.16344		1305	0.163422		1305	0.163444		1305	0.163491		1305	0.165103
1306	0.163079		1306	0.164273		1306	0.164614		1306	0.164339		1306	0.167538		1306	0.167403		1306	0.167554		1306	0.166476
1307	0.164963		1307	0.166076		1307	0.168036		1307	0.167592		1307	0.172523		1307	0.171179		1307	0.172532		1307	0.169971
1308	0.167454		1308	0.168239		1308	0.172207		1308	0.170082		1308	0.175055		1308	0.174618		1308	0.175117		1308	0.172977
1309	0.167125		1309	0.16803		1309	0.168395		1309	0.166235		1309	0.171753		1309	0.171657		1309	0.172192		1309	0.166777
1310	0.170441		1310	0.168209		1310	0.173818		1310	0.171843		1310	0.176525		1310	0.176513		1310	0.176981		1310	0.174799
1311	0.170281		1311	0.170673		1311	0.173753		1311	0.170222		1311	0.176045		1311	0.176007		1311	0.17642		1311	0.172977
1312	0.169386		1312	0.169985		1312	0.172918		1312	0.170644		1312	0.174757		1312	0.174812		1312	0.175078		1312	0.173241
1313	0.167437		1313	0.16845		1313	0.169047		1313	0.16951		1313	0.175695		1313	0.175576		1313	0.17603		1313	0.172444
1314	0.165078		1314	0.166018		1314	0.166561		1314	0.167265		1314	0.17126		1314	0.170915		1314	0.171376		1314	0.169405
1315	0.16188		1315	0.162911		1315	0.16349		1315	0.164681		1315	0.167056		1315	0.166086		1315	0.166858		1315	0.167075
1316	0.15697		1316	0.157963		1316	0.158748		1316	0.160961		1316	0.160986		1316	0.159645		1316	0.160482		1316	0.163056
1317	0.149994		1317	0.150827		1317	0.15215		1317	0.15628		1317	0.15337		1317	0.150809		1317	0.152246		1317	0.157311
1318	0.128875		1318	0.132384		1318	0.133469		1318	0.147588		1318	0.133184		1318	0.128638		1318	0.13087		1318	0.148294
1319	0.0152668		1319	0.0263564		1319	0.0320345		1319	0.121683		1319	0.031833		1319	0.0184689		1319	0.0246132		1319	0.124631
1320	0		1320	0		1320	0		1320	0		1320	0		1320	0		1320	0		1320	0
1321	0		1321	0		1321	0		1321	0		1321	0		1321	0		1321	0		1321	0.000225812
1322	0.0814886		1322	0.101535		1322	0.107675		1322	0.13592		1322	0.107085		1322	0.0891556		1322	0.0964576		1322	0.137739
1323	0.136449		1323	0.138554		1323	0.140026		1323	0.149132		1323	0.140204		1323	0.136594		1323	0.138255		1323	0.15033
1324	0.153575		1324	0.155293		1324	0.155745		1324	0.156509		1324	0.156714		1324	0.156169		1324	0.156544		1324	0.158194
1325	0.160567		1325	0.161668		1325	0.162344		1325	0.160074		1325	0.165017		1325	0.164722		1325	0.165171		1325	0.16241
1326	0.163023		1326	0.16376		1326	0.16467		1326	0.162114		1326	0.17079		1326	0.170492		1326	0.170978		1326	0.165718
1327	0.16794		1327	0.168143		1327	0.171323		1327	0.165745		1327	0.176948		1327	0.176852		1327	0.177345		1327	0.170391
1328	0.170934		1328	0.170089		1328	0.173073		1328	0.168069		1328	0.178579		1328	0.178485		1328	0.178974		1328	0.172309
1329	0.172655		1329	0.173177		1329	0.174413		1329	0.170066		1329	0.178983		1329	0.178915		1329	0.179378		1329	0.174027
1330	0.173669		1330	0.174117		1330	0.175483		1330	0.170667		1330	0.178495		1330	0.178428		1330	0.178909		1330	0.174285
1331	0.170692		1331	0.171593		1331	0.172212		1331	0.164528		1331	0.174885		1331	0.174696		1331	0.175338		1331	0.166777
1332	0.169731		1332	0.170612		1332	0.171264		1332	0.16382		1332	0.174436		1332	0.174218		1332	0.17488		1332	0.166174
1333	0.171344		1333	0.171523		1333	0.174164		1333	0.169421		1333	0.177727		1333	0.177606		1333	0.17814		1333	0.172844
1334	0.168448		1334	0.169354		1334	0.171532		1334	0.167012		1334	0.176527		1334	0.176376		1334	0.176914		1334	0.170809
1335	0.16544		1335	0.16643		1335	0.166989		1335	0.164889		1335	0.171637		1335	0.171251		1335	0.171786		1335	0.167961
1336	0.160425		1336	0.161438		1336	0.162122		1336	0.161689		1336	0.164814		1336	0.163991		1336	0.164622		1336	0.163694
1337	0.150857		1337	0.151582		1337	0.152875		1337	0.157356		1337	0.154354		1337	0.152109		1337	0.153422		1337	0.158717
1338	0.141265		1338	0.142065		1338	0.144187		1338	0.146175		1338	0.144352		1338	0.141612		1338	0.144047		1338	0.147251
1339	0.0422482		1339	0.0607539		1339	0.0722322		1339	0.132955		1339	0.0715264		1339	0.0475461		1339	0.0582176		1339	0.133981
1340	2.85295e-06		1340	2.10331e-06		1340	2.88798e-06		1340	1.00391e-06		1340	2.85328e-06		1340	2.10855e-06		1340	2.88995e-06		1340	9.99996e-07
1341	1.77191e-06		1341	1.85327e-06		1341	1.66268e-06		1341	0.00496688		1341	1.77331e-06		1341	1.85327e-06		1341	1.66268e-06		1341	0.00616696
1342	0.12201		1342	0.121317		1342	0.124703		1342	0.143776		1342	0.125579		1342	0.119354		1342	0.122781		1342	0.144674
1343	0.140154		1343	0.141718		1343	0.143009		1343	0.15342		1343	0.14381		1343	0.140755		1343	0.142223		1343	0.15458
1344	0.154906		1344	0.156504		1344	0.156931		1344	0.160857		1344	0.158735		1344	0.157949		1344	0.15843		1344	0.162572
1345	0.160957		1345	0.162237		1345	0.162635		1345	0.166154		1345	0.167099		1345	0.166564		1345	0.167037		1345	0.168398
1346	0.166303		1346	0.166127		1346	0.171372		1346	0.16846		1346	0.175053		1346	0.174756		1346	0.175178		1346	0.173109
1347	0.173523		1347	0.173967		1347	0.1753		1347	0.171643		1347	0.177399		1347	0.17743		1347	0.177814		1347	0.174927
1348	0.175631		1348	0.176948		1348	0.176975		1348	0.173384		1348	0.179213		1348	0.179214		1348	0.179601		1348	0.175936
1349	0.171555		1349	0.172316		1349	0.173142		1349	0.165002		1349	0.177037		1349	0.17683		1349	0.177473		1349	0.168543
1350	0.174966		1350	0.175875		1350	0.176241		1350	0.169675		1350	0.179096		1350	0.179098		1350	0.179485		1350	0.17204
1351	0.174565		1351	0.175669		1351	0.176045		1351	0.168738		1351	0.178572		1351	0.17857		1351	0.179014		1351	0.170947
1352	0.174891		1352	0.175605		1352	0.176383		1352	0.170432		1352	0.179436		1352	0.179412		1352	0.179855		1352	0.172977
1353	0.173452		1353	0.174331		1353	0.174713		1353	0.168464		1353	0.178233		1353	0.178199		1353	0.178629		1353	0.170531
1354	0.170715		1354	0.171574		1354	0.172088		1354	0.166218		1354	0.176557		1354	0.176496		1354	0.176976		1354	0.168976
1355	0.167632		1355	0.168462		1355	0.169076		1355	0.164833		1355	0.174904		1355	0.174821		1355	0.175336		1355	0.167961
1356	0.162569		1356	0.16352		1356	0.164103		1356	0.162973		1356	0.167331		1356	0.166724		1356	0.16734		1356	0.164638
1357	0.155266		1357	0.15661		1357	0.157181		1357	0.158028		1357	0.157956		1357	0.157194		1357	0.157728		1357	0.159063
1358	0.144816		1358	0.146703		1358	0.147572		1358	0.152156		1358	0.147037		1358	0.145337		1358	0.146246		1358	0.152877
1359	0.123102		1359	0.123579		1359	0.126808		1359	0.147541		1359	0.126806		1359	0.120801		1359	0.124339		1359	0.148087
1360	2.06119e-06		1360	1.34354e-06		1360	1.9052e-06		1360	0.00572659		1360	2.06197e-06		1360	1.35468e-06		1360	1.91018e-06		1360	0.00666272
1361	3.32248e-07		1361	4.74688e-07		1361	3.45342e-07		1361	0.00453792		1361	3.32248e-07		1361	4.7469e-07		1361	3.45342e-07		1361	0.00573643
1362	0.109561		1362	0.116038		1362	0.119471		1362	0.142721		1362	0.120602		1362	0.111555		1362	0.1165		1362	0.143568
1363	0.136427		1363	0.13898		1363	0.13997		1363	0.151449		1363	0.140707		1363	0.1375		1363	0.138697		1363	0.152492
1364	0.148558		1364	0.149331		1364	0.150469		1364	0.157652		1364	0.152587		1364	0.150398		1364	0.151548		1364	0.159235
1365	0.155812		1365	0.156174		1365	0.157412		1365	0.162376		1365	0.161969		1365	0.160256		1365	0.161537		1365	0.164482
1366	0.163427		1366	0.164461		1366	0.165036		1366	0.160873		1366	0.169986		1366	0.169821		1366	0.170478		1366	0.163216
1367	0.167284		1367	0.168127		1367	0.169067		1367	0.163322		1367	0.174269		1367	0.174041		1367	0.174842		1367	0.165718
1368	0.174729		1368	0.175732		1368	0.17618		1368	0.169971		1368	0.18041		1368	0.180383		1368	0.180801		1368	0.173373
1369	0.176936		1369	0.17807		1369	0.178343		1369	0.172481		1369	0.181385		1369	0.181394		1369	0.18175		1369	0.175434
1370	0.177282		1370	0.179008		1370	0.179083		1370	0.173419		1370	0.181881		1370	0.181889		1370	0.182295		1370	0.176309
1371	0.178212		1371	0.179862		1371	0.180363		1371	0.17333		1371	0.181633		1371	0.181685		1371	0.182087		1371	0.175811
1372	0.173018		1372	0.173943		1372	0.174707		1372	0.163642		1372	0.175636		1372	0.175402		1372	0.176188		1372	0.164325
1373	0.176449		1373	0.177614		1373	0.177952		1373	0.17168		1373	0.180266		1373	0.180197		1373	0.180706		1373	0.174285
1374	0.174692		1374	0.175643		1374	0.176238		1374	0.171506		1374	0.179339		1374	0.179319		1374	0.179778		1374	0.174671
1375	0.169521		1375	0.169075		1375	0.172619		1375	0.168131		1375	0.176887		1375	0.176881		1375	0.177349		1375	0.172444
1376	0.16344		1376	0.164712		1376	0.164957		1376	0.166706		1376	0.168788		1376	0.168497		1376	0.16888		1376	0.168688
1377	0.157469		1377	0.159212		1377	0.15917		1377	0.164205		1377	0.160514		1377	0.160291		1377	0.160238		1377	0.165565
1378	0.146714		1378	0.14838		1378	0.149073		1378	0.156152		1378	0.149272		1378	0.14762		1378	0.148336		1378	0.156954
1379	0.127026		1379	0.127029		1379	0.129989		1379	0.150154		1379	0.130185		1379	0.125168		1379	0.128189		1379	0.150729
1380	3.81951e-06		1380	3.03692e-06		1380	2.49838e-05		1380	0.0101249		1380	3.8205e-06		1380	3.05101e-06		1380	3.83201e-06		1380	0.0114013
1381	1.91533e-06		1381	2.17927e-06		1381	1.95335e-06		1381	1.72758e-06		1381	1.91653e-06		1381	2.17927e-06		1381	1.95335e-06		1381	0.00068328
1382	0.0168489		1382	0.0428685		1382	0.0444786		1382	0.137134		1382	0.0496978		1382	0.031277		1382	0.0333511		1382	0.138467
1383	0.131615		1383	0.138385		1383	0.138017		1383	0.149132		1383	0.138393		1383	0.136019		1383	0.136019		1383	0.150129
1384	0.148		1384	0.149622		1384	0.150123		1384	0.153762		1384	0.15129		1384	0.150018		1384	0.150465		1384	0.155136
1385	0.161535		1385	0.162699		1385	0.163014		1385	0.160702		1385	0.164384		1385	0.164093		1385	0.164471		1385	0.161427
1386	0.167007		1386	0.168146		1386	0.168423		1386	0.164118		1386	0.173063		1386	0.173098		1386	0.173634		1386	0.166174
1387	0.171208		1387	0.172361		1387	0.172475		1387	0.169019		1387	0.177811		1387	0.17795		1387	0.178336		1387	0.171904
1388	0.173293		1388	0.174255		1388	0.174851		1388	0.167582		1388	0.179456		1388	0.179426		1388	0.179879		1388	0.17136
1389	0.174976		1389	0.176176		1389	0.176746		1389	0.168035		1389	0.180329		1389	0.180262		1389	0.180786		1389	0.171769
1390	0.175776		1390	0.177456		1390	0.178225		1390	0.167076		1390	0.180038		1390	0.180002		1390	0.180566		1390	0.171085
1391	0.180519		1391	0.182573		1391	0.184052		1391	0.168649		1391	0.182697		1391	0.18294		1391	0.183401		1391	0.17204
1392	0.177644		1392	0.179759		1392	0.180956		1392	0.168939		1392	0.180476		1392	0.180471		1392	0.181213		1392	0.171769
1393	0.17527		1393	0.176512		1393	0.177274		1393	0.16776		1393	0.180046		1393	0.179922		1393	0.180525		1393	0.17067
1394	0.171329		1394	0.172216		1394	0.173079		1394	0.165072		1394	0.177447		1394	0.177345		1394	0.177934		1394	0.168543
1395	0.166337		1395	0.167136		1395	0.168463		1395	0.162268		1395	0.174454		1395	0.174332		1395	0.174967		1395	0.166926
1396	0.159629		1396	0.160231		1396	0.161543		1396	0.159876		1396	0.166494		1396	0.165343		1396	0.16653		1396	0.162895
1397	0.152362		1397	0.15325		1397	0.154408		1397	0.1567		1397	0.157057		1397	0.155679		1397	0.156722		1397	0.158717
1398	0.142668		1398	0.143767		1398	0.14515		1398	0.153179		1398	0.145759		1398	0.143302		1398	0.144717		1398	0.154393
1399	0.124501		1399	0.124345		1399	0.127414		1399	0.147215		1399	0.12849		1399	0.122722		1399	0.12607		1399	0.148087
1400	1.78191e-06		1400	1.1779e-06		1400	1.5606e-06		1400	0.00903665		1400	1.78287e-06		1400	1.17791e-06		1400	1.5669e-06		1400	0.0107571
1401	1.54804e-06		1401	1.65941e-06		1401	1.44137e-06		1401	1.54827e-06		1401	1.5491e-06		1401	1.65941e-06		1401	1.44137e-06		1401	1.54999e-06
1402	0.0643672		1402	0.0803698		1402	0.0838221		1402	0.122814		1402	0.0874525		1402	0.0773199		1402	0.0817871		1402	0.126372
1403	0.147898		1403	0.149655		1403	0.150732		1403	0.152605		1403	0.151284		1403	0.149545		1403	0.150821		1403	0.15364
1404	0.158353		1404	0.160114		1404	0.160151		1404	0.161374		1404	0.162095		1404	0.161809		1404	0.161897		1404	0.163056
1405	0.163969		1405	0.165082		1405	0.165349		1405	0.16622		1405	0.17029		1405	0.170191		1405	0.170391		1405	0.168832
1406	0.171036		1406	0.170629		1406	0.1733		1406	0.172181		1406	0.176162		1406	0.176321		1406	0.17647		1406	0.17556
1407	0.169402		1407	0.170334		1407	0.170843		1407	0.165923		1407	0.173928		1407	0.17385		1407	0.174467		1407	0.166627
1408	0.174889		1408	0.175883		1408	0.176267		1408	0.170612		1408	0.180791		1408	0.180785		1408	0.18115		1408	0.174156
1409	0.175797		1409	0.176817		1409	0.177149		1409	0.170466		1409	0.180978		1409	0.180956		1409	0.181344		1409	0.173505
1410	0.177544		1410	0.178711		1410	0.179158		1410	0.171029		1410	0.181028		1410	0.181028		1410	0.18145		1410	0.174414
1411	0.179225		1411	0.181291		1411	0.18218		1411	0.172437		1411	0.18182		1411	0.181824		1411	0.182486		1411	0.17556
1412	0.178539		1412	0.179745		1412	0.180078		1412	0.172864		1412	0.181416		1412	0.181435		1412	0.181846		1412	0.175811
1413	0.176077		1413	0.177325		1413	0.177546		1413	0.170846		1413	0.180436		1413	0.18043		1413	0.180848		1413	0.174285
1414	0.174647		1414	0.175621		1414	0.176225		1414	0.17071		1414	0.180383		1414	0.180353		1414	0.180763		1414	0.174285
1415	0.170181		1415	0.170485		1415	0.172968		1415	0.168749		1415	0.177934		1415	0.177987		1415	0.17832		1415	0.173109
1416	0.164449		1416	0.165338		1416	0.165898		1416	0.167687		1416	0.170516		1416	0.169904		1416	0.170442		1416	0.169971
1417	0.160153		1417	0.161537		1417	0.161897		1417	0.164412		1417	0.16363		1417	0.163228		1417	0.163477		1417	0.166023
1418	0.149586		1418	0.151226		1418	0.151879		1418	0.158171		1418	0.15256		1418	0.15098		1418	0.151665		1418	0.159063
1419	0.1337		1419	0.134035		1419	0.136678		1419	0.149291		1419	0.137139		1419	0.132525		1419	0.135463		1419	0.149928
1420	9.10931e-07		1420	4.75851e-07		1420	7.32912e-07		1420	0.00323185		1420	9.11679e-07		1420	4.75852e-07		1420	7.37721e-07		1420	0.00388375
1421	9.30755e-07		1421	7.47784e-07		1421	6.51544e-07		1421	9.99645e-07		1421	9.31552e-07		1421	7.47784e-07		1421	6.54637e-07		1421	9.99996e-07
1422	0.0505604		1422	0.0670409		1422	0.0712643		1422	0.109296		1422	0.0738532		1422	0.0611042		1422	0.0662957		1422	0.11256
1423	0.138915		1423	0.141636		1423	0.142456		1423	0.150006		1423	0.142817		1423	0.140215		1423	0.141308		1423	0.151125
1424	0.1518		1424	0.15265		1424	0.153901		1424	0.154516		1424	0.155896		1424	0.154156		1424	0.155409		1424	0.156234
1425	0.159218		1425	0.160183		1425	0.160893		1425	0.159849		1425	0.165144		1425	0.164447		1425	0.16507		1425	0.162572
1426	0.162617		1426	0.163403		1426	0.16442		1426	0.158774		1426	0.171974		1426	0.171678		1426	0.172534		1426	0.163376
1427	0.169544		1427	0.170191		1427	0.171441		1427	0.167211		1427	0.176974		1427	0.176956		1427	0.177453		1427	0.17136
1428	0.17161		1428	0.172507		1428	0.173015		1428	0.166167		1428	0.178687		1428	0.178625		1428	0.179107		1428	0.170111
1429	0.1722		1429	0.173198		1429	0.173732		1429	0.165445		1429	0.178426		1429	0.178376		1429	0.178891		1429	0.169262
1430	0.172993		1430	0.173925		1430	0.174504		1430	0.165535		1430	0.178168		1430	0.178103		1430	0.178656		1430	0.168253
1431	0.174154		1431	0.175541		1431	0.176391		1431	0.166186		1431	0.179982		1431	0.179854		1431	0.180487		1431	0.169689
1432	0.174079		1432	0.175194		1432	0.175814		1432	0.166753		1432	0.180047		1432	0.179945		1432	0.180487		1432	0.170531
1433	0.172798		1433	0.173853		1433	0.174422		1433	0.165815		1433	0.179148		1433	0.179043		1433	0.179586		1433	0.16983
1434	0.171289		1434	0.172205		1434	0.172685		1434	0.167004		1434	0.177243		1434	0.177226		1434	0.177696		1434	0.169547
1435	0.166933		1435	0.167701		1435	0.170147		1435	0.16384		1435	0.17611		1435	0.175977		1435	0.176565		1435	0.168253
1436	0.162058		1436	0.162952		1436	0.163698		1436	0.162384		1436	0.167263		1436	0.166642		1436	0.167253		1436	0.164325
1437	0.156394		1437	0.157676		1437	0.158364		1437	0.158096		1437	0.159029		1437	0.158322		1437	0.158856		1437	0.159235
1438	0.143587		1438	0.144857		1438	0.146259		1438	0.15264		1438	0.146135		1438	0.14367		1438	0.145019		1438	0.15364
1439	0.126428		1439	0.126844		1439	0.130304		1439	0.146623		1439	0.130383		1439	0.124338		1439	0.127916		1439	0.147461
1440	1.20551e-06		1440	1.46209e-06		1440	1.34924e-06		1440	0.00744581		1440	1.20551e-06		1440	1.4621e-06		1440	1.34924e-06		1440	0.00883354
1441	1.49282e-06		1441	1.84202e-06		1441	1.6645e-06		1441	0.0013924		1441	1.49282e-06		1441	1.84202e-06		1441	1.6645e-06		1441	0.00229055
1442	0.097918		1442	0.113537		1442	0.116185		1442	0.13631		1442	0.118012		1442	0.109911		1442	0.114064		1442	0.137739
1443	0.137204		1443	0.140156		1443	0.140839		1443	0.151584		1443	0.14158		1443	0.138689		1443	0.139723		1443	0.152685
1444	0.151493		1444	0.152452		1444	0.153404		1444	0.158182		1444	0.156412		1444	0.154736		1444	0.155596		1444	0.160426
1445	0.158602		1445	0.159671		1445	0.16025		1445	0.165067		1445	0.165638		1445	0.164981		1445	0.165502		1445	0.167667
1446	0.163982		1446	0.164923		1446	0.167363		1446	0.165379		1446	0.174397		1446	0.174387		1446	0.174842		1446	0.170111
1447	0.168395		1447	0.169114		1447	0.17071		1447	0.166589		1447	0.177557		1447	0.177555		1447	0.177996		1447	0.17136
1448	0.17196		1448	0.172901		1448	0.17361		1448	0.16822		1448	0.17882		1448	0.178857		1448	0.179239		1448	0.172444
1449	0.174236		1449	0.175361		1449	0.175744		1449	0.170396		1449	0.179863		1449	0.179856		1449	0.180271		1449	0.173897
1450	0.173929		1450	0.175307		1450	0.175446		1450	0.169938		1450	0.179145		1450	0.179145		1450	0.179589		1450	0.173505
1451	0.175367		1451	0.176532		1451	0.176928		1451	0.170263		1451	0.180532		1451	0.180479		1451	0.180922		1451	0.173766
1452	0.17547		1452	0.176651		1452	0.176943		1452	0.170792		1452	0.180345		1452	0.180299		1452	0.180724		1452	0.174285
1453	0.174991		1453	0.176361		1453	0.176461		1453	0.171785		1453	0.179767		1453	0.179745		1453	0.180176		1453	0.175054
1454	0.175164		1454	0.175611		1454	0.176905		1454	0.171972		1454	0.179235		1454	0.179217		1454	0.179646		1454	0.175054
1455	0.17042		1455	0.168922		1455	0.174507		1455	0.170424		1455	0.177408		1455	0.177398		1455	0.177812		1455	0.174027
1456	0.162691		1456	0.163808		1456	0.164294		1456	0.166492		1456	0.170026		1456	0.169377		1456	0.169991		1456	0.169262
1457	0.154991		1457	0.156069		1457	0.156814		1457	0.162565		1457	0.160013		1457	0.158577		1457	0.159265		1457	0.164482
1458	0.146814		1458	0.147937		1458	0.149208		1458	0.155237		1458	0.150779		1458	0.148145		1458	0.149507		1458	0.156234
1459	0.123787		1459	0.123574		1459	0.127108		1459	0.146409		1459	0.128084		1459	0.122267		1459	0.125844		1459	0.14704
1460	0		1460	0		1460	0		1460	0.00165935		1460	0		1460	0		1460	0		1460	0.00208391
1461	0		1461	0		1461	0		1461	0		1461	0		1461	0		1461	0		1461	0
1462	0.00764256		1462	0.0209428		1462	0.025854		1462	0.117295		1462	0.0315503		1462	0.0172802		1462	0.0219278		1462	0.120091
1463	0.128439		1463	0.130892		1463	0.13262		1463	0.146043		1463	0.133851		1463	0.129999		1463	0.132256		1463	0.147461
1464	0.147435		1464	0.148986		1464	0.14999		1464	0.150681		1464	0.151668		1464	0.149997		1464	0.150949		1464	0.152299
1465	0.156166		1465	0.157523		1465	0.158077		1465	0.157323		1465	0.161227		1465	0.160816		1465	0.161249		1465	0.159407
1466	0.16205		1466	0.162992		1466	0.1637		1466	0.161095		1466	0.170332		1466	0.170169		1466	0.170574		1466	0.164793
1467	0.166046		1467	0.167077		1467	0.167538		1467	0.163842		1467	0.175493		1467	0.17554		1467	0.176004		1467	0.168107
1468	0.167203		1468	0.168185		1468	0.168751		1468	0.163377		1468	0.17527		1468	0.175238		1468	0.175882		1468	0.166627
1469	0.167921		1469	0.168857		1469	0.169503		1469	0.164015		1469	0.175719		1469	0.17564		1469	0.176335		1469	0.166777
1470	0.16859		1470	0.16969		1470	0.170086		1470	0.164048		1470	0.176152		1470	0.176198		1470	0.176714		1470	0.167224
1471	0.168968		1471	0.169945		1471	0.170618		1471	0.162955		1471	0.176595		1471	0.176538		1471	0.177116		1471	0.166926
1472	0.168332		1472	0.169305		1472	0.170028		1472	0.162199		1472	0.176342		1472	0.176285		1472	0.176857		1472	0.166627
1473	0.16817		1473	0.169028		1473	0.170147		1473	0.162838		1473	0.175955		1473	0.175926		1473	0.176475		1473	0.166926
1474	0.167512		1474	0.168066		1474	0.170488		1474	0.163336		1474	0.176141		1474	0.176081		1474	0.176628		1474	0.167961
1475	0.164621		1475	0.165631		1475	0.167044		1475	0.162507		1475	0.171932		1475	0.171779		1475	0.172215		1475	0.166174
1476	0.160397		1476	0.161518		1476	0.16214		1476	0.160825		1476	0.165777		1476	0.165067		1476	0.165736		1476	0.163056
1477	0.151749		1477	0.152795		1477	0.153786		1477	0.155982		1477	0.155752		1477	0.154106		1477	0.155063		1477	0.157489
1478	0.14212		1478	0.144935		1478	0.145978		1478	0.15378		1478	0.145985		1478	0.14333		1478	0.144397		1478	0.15458
1479	0.11541		1479	0.121539		1479	0.125044		1479	0.145053		1479	0.125543		1479	0.117835		1479	0.122088		1479	0.14576
1480	3.60571e-06		1480	3.0137e-06		1480	3.69845e-06		1480	0.00417485		1480	3.60655e-06		1480	3.02737e-06		1480	3.70439e-06		1480	0.00510247
1481	9.95334e-07		1481	1.27468e-06		1481	1.11331e-06		1481	8.00462e-07		1481	9.95334e-07		1481	1.27468e-06		1481	1.11331e-06		1481	8.00998e-07
1482	9.67657e-06		1482	0.00817866		1482	0.00917421		1482	0.126684		1482	0.0116406		1482	0.00248299		1482	0.00455468		1482	0.129733
1483	0.101275		1483	0.123493		1483	0.123316		1483	0.146827		1483	0.123685		1483	0.115668		1483	0.119235		1483	0.147879
1484	0.147725		1484	0.150723		1484	0.15084		1484	0.152896		1484	0.151523		1484	0.150653		1484	0.150921		1484	0.15364
1485	0.154461		1485	0.155818		1485	0.156591		1485	0.155059		1485	0.15897		1485	0.158281		1485	0.158973		1485	0.156775
1486	0.160183		1486	0.161337		1486	0.16181		1486	0.163515		1486	0.166365		1486	0.166037		1486	0.166375		1486	0.166627
1487	0.162864		1487	0.164019		1487	0.164416		1487	0.165335		1487	0.170415		1487	0.170327		1487	0.170672		1487	0.168253
1488	0.163894		1488	0.164974		1488	0.166538		1488	0.165017		1488	0.173758		1488	0.173811		1488	0.174238		1488	0.169119
1489	0.164951		1489	0.165943		1489	0.167871		1489	0.164156		1489	0.174349		1489	0.174442		1489	0.174873		1489	0.168688
1490	0.165533		1490	0.166514		1490	0.168169		1490	0.164488		1490	0.175041		1490	0.175137		1490	0.17557		1490	0.169405
1491	0.166959		1491	0.166871		1491	0.169966		1491	0.166841		1491	0.176367		1491	0.176412		1491	0.176877		1491	0.171633
1492	0.167142		1492	0.166623		1492	0.170264		1492	0.1672		1492	0.175728		1492	0.175898		1492	0.17623		1492	0.172175
1493	0.165957		1493	0.164981		1493	0.169437		1493	0.166221		1493	0.175424		1493	0.175462		1493	0.175916		1493	0.17136
1494	0.163613		1494	0.164483		1494	0.166741		1494	0.165486		1494	0.171857		1494	0.171342		1494	0.171729		1494	0.169119
1495	0.161784		1495	0.163014		1495	0.163477		1495	0.165615		1495	0.168014		1495	0.166727		1495	0.166862		1495	0.168398
1496	0.158297		1496	0.159764		1496	0.160086		1496	0.164025		1496	0.16209		1496	0.16185		1496	0.161984		1496	0.166476
1497	0.152601		1497	0.154318		1497	0.154665		1497	0.159811		1497	0.15559		1497	0.154866		1497	0.155071		1497	0.161592
1498	0.143252		1498	0.146197		1498	0.146683		1498	0.153856		1498	0.146594		1498	0.144689		1498	0.145149		1498	0.154766
1499	0.120346		1499	0.122159		1499	0.124789		1499	0.146253		1499	0.125241		1499	0.119423		1499	0.122149		1499	0.14704
1500	5.62154e-06		1500	5.18812e-06		1500	5.72345e-06		1500	0.00867441		1500	5.62254e-06		1500	5.20478e-06		1500	5.7308e-06		1500	0.0103876
1501	0		1501	0		1501	0		1501	0		1501	0		1501	0		1501	0		1501	0
1502	0		1502	0		1502	0		1502	0.108891		1502	0		1502	0		1502	0		1502	0.112902
1503	0.0233323		1503	0.0566827		1503	0.0570038		1503	0.141618		1503	0.0599683		1503	0.0410794		1503	0.0430721		1503	0.142896
1504	0.134168		1504	0.139099		1504	0.139891		1504	0.150559		1504	0.140141		1504	0.136526		1504	0.13758		1504	0.151519
1505	0.151028		1505	0.152393		1505	0.153018		1505	0.15671		1505	0.154362		1505	0.152905		1505	0.153464		1505	0.157842
1506	0.156611		1506	0.157629		1506	0.158324		1506	0.159193		1506	0.161222		1506	0.160433		1506	0.160939		1506	0.160762
1507	0.158553		1507	0.159915		1507	0.160246		1507	0.15949		1507	0.163229		1507	0.163067		1507	0.163274		1507	0.161095
1508	0.159076		1508	0.160367		1508	0.160753		1508	0.15944		1508	0.164705		1508	0.164568		1508	0.164857		1508	0.161427
1509	0.159392		1509	0.160605		1509	0.161076		1509	0.159183		1509	0.165043		1509	0.164843		1509	0.165202		1509	0.161261
1510	0.160512		1510	0.161766		1510	0.16212		1510	0.161529		1510	0.166218		1510	0.166142		1510	0.166361		1510	0.163535
1511	0.160706		1511	0.161809		1511	0.162373		1511	0.159954		1511	0.167105		1511	0.166938		1511	0.167277		1511	0.162572
1512	0.160093		1512	0.16119		1512	0.161828		1512	0.15883		1512	0.166914		1512	0.166734		1512	0.167085		1512	0.161921
1513	0.158454		1513	0.159569		1513	0.160356		1513	0.156349		1513	0.165614		1513	0.16537		1513	0.165852		1513	0.159919
1514	0.159104		1514	0.160078		1514	0.160917		1514	0.158126		1514	0.164512		1514	0.164092		1514	0.164611		1514	0.160426
1515	0.158166		1515	0.159281		1515	0.159973		1515	0.159212		1515	0.162318		1515	0.16178		1515	0.162218		1515	0.160762
1516	0.15368		1516	0.154884		1516	0.155716		1516	0.157		1516	0.157144		1516	0.155943		1516	0.156626		1516	0.158369
1517	0.146011		1517	0.147583		1517	0.148624		1517	0.152698		1517	0.149124		1517	0.146977		1517	0.147986		1517	0.153829
1518	0.136063		1518	0.138372		1518	0.139416		1518	0.150891		1518	0.138726		1518	0.135895		1518	0.137873		1518	0.151715
1519	0.0515497		1519	0.083098		1519	0.0909955		1519	0.1407		1519	0.0896365		1519	0.0619903		1519	0.0714525		1519	0.141529
1520	6.40092e-06		1520	6.06615e-06		1520	6.51316e-06		1520	0.000691935		1520	6.40143e-06		1520	6.07539e-06		1520	6.51697e-06		1520	0.00136314
1521	6.11027e-06		1521	6.04337e-06		1521	6.35595e-06		1521	1.90057e-06		1521	6.1105e-06		1521	6.04711e-06		1521	6.35726e-06		1521	1.89999e-06
1522	6.63953e-06		1522	5.48419e-06		1522	6.45234e-06		1522	0.0462463		1522	6.63951e-06		1522	5.4842e-06		1522	6.45234e-06		1522	0.0580518
1523	0.0236788		1523	0.0639058		1523	0.0741563		1523	0.13668		1523	0.066708		1523	0.0411761		1523	0.0500608		1523	0.138225
1524	0.130194		1524	0.136676		1524	0.139054		1524	0.149388		1524	0.137364		1524	0.132677		1524	0.135563		1524	0.150129
1525	0.145396		1525	0.149057		1525	0.149618		1525	0.154111		1525	0.148714		1525	0.146894		1525	0.147422		1525	0.154951
1526	0.151059		1526	0.153051		1526	0.15366		1526	0.156438		1526	0.153944		1526	0.152905		1526	0.153358		1526	0.158018
1527	0.152771		1527	0.15447		1527	0.154876		1527	0.156897		1527	0.155936		1527	0.155193		1527	0.155514		1527	0.158369
1528	0.153645		1528	0.155418		1528	0.155742		1528	0.159036		1528	0.157043		1528	0.156521		1528	0.156788		1528	0.160426
1529	0.154038		1529	0.155439		1529	0.156099		1529	0.155527		1529	0.157602		1529	0.156894		1529	0.15761		1529	0.156775
1530	0.155559		1530	0.157534		1530	0.157509		1530	0.16263		1530	0.158789		1530	0.15899		1530	0.158765		1530	0.164482
1531	0.154328		1531	0.155846		1531	0.156334		1531	0.159043		1531	0.158267		1531	0.157871		1531	0.158153		1531	0.161095
1532	0.154514		1532	0.156145		1532	0.156612		1532	0.157465		1532	0.158444		1532	0.158132		1532	0.158416		1532	0.159235
1533	0.152719		1533	0.154537		1533	0.155046		1533	0.155778		1533	0.156436		1533	0.156048		1533	0.156418		1533	0.157311
1534	0.151679		1534	0.153902		1534	0.154158		1534	0.15708		1534	0.154887		1534	0.154607		1534	0.154797		1534	0.158543
1535	0.151166		1535	0.15313		1535	0.153539		1535	0.156055		1535	0.154224		1535	0.153448		1535	0.153836		1535	0.157311
1536	0.144634		1536	0.146774		1536	0.147734		1536	0.153923		1536	0.147868		1536	0.145805		1536	0.146754		1536	0.154951
1537	0.133369		1537	0.134809		1537	0.136502		1537	0.150323		1537	0.135996		1537	0.132651		1537	0.134616		1537	0.151322
1538	0.113273		1538	0.119366		1538	0.122659		1538	0.146169		1538	0.12246		1538	0.114392		1538	0.118929		1538	0.14704
1539	4.12744e-05		1539	0.00807282		1539	0.0133018		1539	0.129617		1539	0.0124183		1539	0.00182461		1539	0.00510625		1539	0.132943
1540	3.62355e-06		1540	3.13751e-06		1540	3.52569e-06		1540	1.80847e-06		1540	3.62386e-06		1540	3.14327e-06		1540	3.528e-06		1540	1.80999e-06
1541	3.86616e-06		1541	3.4541e-06		1541	3.79833e-06		1541	1.91072e-06		1541	3.86626e-06		1541	3.45587e-06		1541	3.7989e-06		1541	1.90999e-06
1542	1.12397e-06		1542	0		1542	5.3366e-07		1542	3.33358e-06		1542	1.12397e-06		1542	0		1542	5.33661e-07		1542	0.00334828
1543	3.50822e-06		1543	2.00992e-06		1543	3.00304e-06		1543	0.107089		1543	3.50822e-06		1543	2.00994e-06		1543	3.00304e-06		1543	0.119464
1544	0.04665		1544	0.0987745		1544	0.107796		1544	0.140957		1544	0.101412		1544	0.0712175		1544	0.0837419		1544	0.141988
1545	0.129392		1545	0.131336		1545	0.134149		1545	0.145874		1545	0.133568		1545	0.12844		1545	0.13136		1545	0.146829
1546	0.137116		1546	0.137292		1546	0.139705		1546	0.149383		1546	0.139871		1546	0.136026		1546	0.138408		1546	0.15033
1547	0.138146		1547	0.140055		1547	0.141504		1547	0.15161		1547	0.141985		1547	0.138367		1547	0.139972		1547	0.152685
1548	0.139802		1548	0.142266		1548	0.143423		1548	0.152061		1548	0.143892		1548	0.140694		1548	0.142018		1548	0.153069
1549	0.136592		1549	0.138571		1549	0.139668		1549	0.151783		1549	0.140527		1549	0.137091		1549	0.138324		1549	0.152877
1550	0.143338		1550	0.1447		1550	0.14575		1550	0.152687		1550	0.146771		1550	0.144472		1550	0.145419		1550	0.153829
1551	0.142304		1551	0.144463		1551	0.145435		1551	0.15132		1551	0.14651		1551	0.144129		1551	0.144994		1551	0.152685
1552	0.145593		1552	0.14832		1552	0.149329		1552	0.150964		1552	0.149886		1552	0.147538		1552	0.148757		1552	0.152105
1553	0.139559		1553	0.144111		1553	0.144788		1553	0.150605		1553	0.145265		1553	0.14308		1553	0.144076		1553	0.151715
1554	0.142318		1554	0.146353		1554	0.147026		1554	0.150932		1554	0.147057		1554	0.144672		1554	0.145772		1554	0.15191
1555	0.138203		1555	0.143552		1555	0.144331		1555	0.149591		1555	0.144168		1555	0.141238		1555	0.142659		1555	0.15053
1556	0.124279		1556	0.133998		1556	0.13643		1556	0.146		1556	0.136064		1556	0.129126		1556	0.132871		1556	0.147251
1557	0.0854067		1557	0.113222		1557	0.119984		1557	0.142784		1557	0.118561		1557	0.0953839		1557	0.107145		1557	0.144234
1558	0.000829482		1558	0.0133763		1558	0.0214727		1558	0.128171		1558	0.0197083		1558	0.00357102		1558	0.00835046		1558	0.130279
1559	0		1559	0		1559	0		1559	0.0176307		1559	0		1559	0		1559	0		1559	0.0286321
1560	0		1560	0		1560	0		1560	0		1560	0		1560	0		1560	0		1560	0
1561	3.1614e-06		1561	3.72696e-06		1561	3.42485e-06		1561	1.12166e-06		1561	3.16142e-06		1561	3.72745e-06		1561	3.42498e-06		1561	1.11e-06
1562	4.31461e-06		1562	4.2142e-06		1562	4.41193e-06		1562	3.61056e-06		1562	4.31461e-06		1562	4.2142e-06		1562	4.41193e-06		1562	3.60995e-06
1563	7.61729e-06		1563	7.46676e-06		1563	7.73562e-06		1563	5.52164e-06		1563	7.61729e-06		1563	7.46676e-06		1563	7.73563e-06		1563	0.00132353
1564	7.9592e-06		1564	7.66631e-06		1564	8.0161e-06		1564	0.0639133		1564	7.9592e-06		1564	7.66632e-06		1564	8.0161e-06		1564	0.0767952
1565	0.00979785		1565	0.0250694		1565	0.0307069		1565	0.107585		1565	0.0276681		1565	0.0151522		1565	0.0194622		1565	0.114595
1566	0.0562923		1566	0.0783643		1566	0.0864793		1566	0.132104		1566	0.0842999		1566	0.064027		1566	0.0720959		1566	0.135509
1567	0.0691268		1567	0.0913193		1567	0.0964143		1567	0.13679		1567	0.0962897		1567	0.08062		1567	0.0868932		1567	0.138947
1568	0.0811862		1568	0.105639		1568	0.108526		1568	0.136606		1568	0.108984		1568	0.0949873		1568	0.0994383		1568	0.138467
1569	0.0571034		1569	0.0878642		1569	0.0900554		1569	0.138961		1569	0.0916948		1569	0.0729916		1569	0.0765723		1569	0.140835
1570	0.0962047		1570	0.113583		1570	0.116464		1570	0.137774		1570	0.117599		1570	0.108605		1570	0.112059		1570	0.139661
1571	0.082163		1571	0.10116		1571	0.104334		1571	0.137599		1571	0.10782		1571	0.0968593		1571	0.100686		1571	0.139661
1572	0.0605679		1572	0.0821904		1572	0.0858797		1572	0.130874		1572	0.0880589		1572	0.0752142		1572	0.0799853		1572	0.132418
1573	0.0410704		1573	0.0719474		1573	0.0741863		1573	0.133658		1573	0.0766452		1573	0.0638		1573	0.0671426		1573	0.135004
1574	0.0349268		1574	0.0592474		1574	0.0609519		1574	0.128499		1574	0.0606725		1574	0.0490591		1574	0.0521572		1574	0.129733
1575	0.0311137		1575	0.0628348		1575	0.0652597		1575	0.129583		1575	0.0638561		1575	0.0484107		1575	0.0522889		1575	0.131624
1576	0.00377546		1576	0.0237853		1576	0.0289446		1576	0.128388		1576	0.0266284		1576	0.0120487		1576	0.0161916		1576	0.131089
1577	1.59924e-05		1577	1.62771e-05		1577	3.79365e-05		1577	0.107528		1577	1.59924e-05		1577	1.62771e-05		1577	1.62182e-05		1577	0.11426
1578	1.29275e-05		1578	1.36054e-05		1578	1.32842e-05		1578	0.0133616		1578	1.29275e-05		1578	1.36054e-05		1578	1.32842e-05		1578	0.0205251
1579	1.54589e-05		1579	1.64632e-05		1579	1.59845e-05		1579	1.33923e-05		1579	1.54589e-05		1579	1.64632e-05		1579	1.59845e-05		1579	1.33993e-05
1580	1.03773e-05		1580	1.15343e-05		1580	1.09239e-05		1580	8.43505e-06		1580	1.03774e-05		1580	1.15354e-05		1580	1.09242e-05		1580	8.41974e-06
1581	1.00046e-05		1581	1.11196e-05		1581	1.04966e-05		1581	1.04972e-05		1581	1.00046e-05		1581	1.11196e-05		1581	1.04966e-05		1581	1.04996e-05
1582	1.15577e-05		1582	1.22291e-05		1582	1.1977e-05		1582	8.98884e-06		1582	1.15578e-05		1582	1.22298e-05		1582	1.19772e-05		1582	8.9797e-06
1583	1.27217e-05		1583	1.31233e-05		1583	1.30654e-05		1583	7.69043e-06		1583	1.27218e-05		1583	1.31249e-05		1583	1.30659e-05		1583	7.66978e-06
1584	1.18083e-05		1584	1.22073e-05		1584	1.21199e-05		1584	5.61254e-06		1584	1.18085e-05		1584	1.22105e-05		1584	1.21211e-05		1584	5.57989e-06
1585	1.104e-05		1585	1.16506e-05		1585	1.15239e-05		1585	3.44621e-06		1585	1.10403e-05		1585	1.16552e-05		1585	1.15256e-05		1585	3.40996e-06
1586	7.83453e-06		1586	8.54531e-06		1586	8.18067e-06		1586	2.36767e-06		1586	7.83484e-06		1586	8.55016e-06		1586	8.1825e-06		1586	2.36998e-06
1587	6.95563e-06		1587	7.48614e-06		1587	7.31493e-06		1587	1.94179e-06		1587	6.95594e-06		1587	7.49101e-06		1587	7.31679e-06		1587	1.93999e-06
1588	4.67601e-06		1588	4.96789e-06		1588	4.86522e-06		1588	1.35627e-06		1588	4.67633e-06		1588	4.97299e-06		1588	4.86717e-06		1588	1.35999e-06
1589	3.31162e-06		1589	3.25047e-06		1589	3.35013e-06		1589	0.000506411		1589	3.31205e-06		1589	3.25693e-06		1589	3.35275e-06		1589	0.00142252
1590	0		1590	0		1590	0		1590	1.27767e-07		1590	0		1590	0		1590	0		1590	1.28e-07
1591	3.48689e-07		1591	1.83959e-07		1591	3.19601e-07		1591	8.16244e-08		1591	3.49007e-07		1591	1.89302e-07		1591	3.21669e-07		1591	8.19e-08
1592	1.16194e-06		1592	1.01881e-06		1592	1.27229e-06		1592	8.43434e-08		1592	1.16217e-06		1592	1.02307e-06		1592	1.27383e-06		1592	8.48e-08
1593	5.69521e-07		1593	4.47443e-07		1593	6.73992e-07		1593	0		1593	5.69696e-07		1593	4.5138e-07		1593	6.75342e-07		1593	0
1594	5.49298e-08		1594	0		1594	1.19082e-07		1594	0		1594	5.50795e-08		1594	0		1594	1.20332e-07		1594	0
1595	0		1595	0		1595	0		1595	0		1595	0		1595	0		1595	0		1595	0
1596	5.20583e-06		1596	5.46899e-06		1596	5.52e-06		1596	1.22397e-06		1596	5.20612e-06		1596	5.47539e-06		1596	5.5223e-06		1596	1.21999e-06
1597	7.4427e-06		1597	8.05446e-06		1597	7.86311e-06		1597	1.88195e-06		1597	7.44291e-06		1597	8.05957e-06		1597	7.86469e-06		1597	1.87999e-06
1598	3.08775e-06		1598	3.56222e-06		1598	3.30138e-06		1598	7.50933e-07		1598	3.08781e-06		1598	3.5639e-06		1598	3.30184e-06		1598	7.50998e-07
1599	1.06991e-06		1599	1.13656e-06		1599	1.1036e-06		1599	3.74303e-07		1599	1.06992e-06		1599	1.13715e-06		1599	1.10376e-06		1599	3.61e-07
1600	2.66366e-06		1600	3.10688e-06		1600	2.84694e-06		1600	3.25301e-06		1600	2.66366e-06		1600	3.1069e-06		1600	2.84695e-06		1600	3.24996e-06
1601	2.36759e-06		1601	2.86787e-06		1601	2.57055e-06		1601	2.7725e-06		1601	2.36759e-06		1601	2.86788e-06		1601	2.57055e-06		1601	2.76997e-06
1602	1.21101e-06		1602	6.244e-07		1602	1.04793e-06		1602	7.04447e-07		1602	1.21107e-06		1602	6.244e-07		1602	1.04826e-06		1602	7.03998e-07
1603	2.87495e-06		1603	2.93318e-06		1603	2.96882e-06		1603	7.69057e-07		1603	2.87519e-06		1603	2.93676e-06		1603	2.97003e-06		1603	7.68998e-07
1604	4.52632e-06		1604	5.14974e-06		1604	4.85417e-06		1604	9.7341e-07		1604	4.5268e-06		1604	5.15668e-06		1604	4.8568e-06		1604	9.73997e-07
1605	0		1605	0		1605	0		1605	0		1605	0		1605	0		1605	0		1605	0
1606	0		1606	0		1606	0		1606	0		1606	0		1606	0		1606	0		1606	0
1607	3.68207e-06		1607	4.05277e-06		1607	3.93259e-06		1607	8.12285e-07		1607	3.68287e-06		1607	4.06531e-06		1607	3.93753e-06		1607	8.12998e-07
1608	4.09802e-06		1608	4.69967e-06		1608	4.36692e-06		1608	3.04211e-05		1608	4.09875e-06		1608	4.71106e-06		1608	4.37145e-06		1608	0.000565821
1609	4.89719e-06		1609	5.64847e-06		1609	5.24957e-06		1609	1.0641e-06		1609	4.89798e-06		1609	5.66054e-06		1609	5.25448e-06		1609	1.06e-06
1610	6.04405e-06		1610	6.82879e-06		1610	6.4948e-06		1610	0.000455068		1610	6.04502e-06		1610	6.84291e-06		1610	6.50067e-06		1610	0.0011749
1611	6.51089e-06		1611	7.39239e-06		1611	7.00189e-06		1611	1.42326e-06		1611	6.51192e-06		1611	7.40714e-06		1611	7.00792e-06		1611	0.000335586
1612	6.80846e-06		1612	7.75911e-06		1612	7.33825e-06		1612	1.46492e-06		1612	6.80949e-06		1612	7.77374e-06		1612	7.34417e-06		1612	1.46999e-06
1613	6.60275e-06		1613	7.64995e-06		1613	7.16655e-06		1613	1.33076e-06		1613	6.60373e-06		1613	7.66361e-06		1613	7.17213e-06		1613	1.32999e-06
1614	5.12555e-06		1614	6.27306e-06		1614	5.61099e-06		1614	9.57969e-07		1614	5.12626e-06		1614	6.28315e-06		1614	5.61495e-06		1614	9.57997e-07
1615	5.8155e-06		1615	6.84676e-06		1615	6.30901e-06		1615	1.16831e-06		1615	5.81634e-06		1615	6.85818e-06		1615	6.31367e-06		1615	1.16999e-06
1616	7.70802e-06		1616	9.1119e-06		1616	8.3161e-06		1616	2.66664e-06		1616	7.70843e-06		1616	9.11804e-06		1616	8.31843e-06		1616	2.62997e-06
1617	0		1617	0		1617	0		1617	0		1617	0		1617	0		1617	0		1617	0
1618	1.17154e-05		1618	1.40642e-05		1618	1.27262e-05		1618	9.28615e-06		1618	1.17155e-05		1618	1.40662e-05		1618	1.27269e-05		1618	9.26968e-06
1619	1.47884e-05		1619	1.75748e-05		1619	1.59841e-05		1619	1.38978e-05		1619	1.47884e-05		1619	1.75754e-05		1619	1.59843e-05		1619	1.38993e-05
1620	1.07041e-06		1620	1.35312e-06		1620	1.17491e-06		1620	1.66732e-06		1620	1.07041e-06		1620	1.35312e-06		1620	1.17492e-06		1620	1.66999e-06
1621	0		1621	0		1621	0		1621	1.45347e-08		1621	0		1621	0		1621	0		1621	1.45e-08
1622	5.94222e-06		1622	4.86436e-06		1622	5.52383e-06		1622	6.86007e-06		1622	5.94222e-06		1622	4.86436e-06		1622	5.52383e-06		1622	6.86983e-06
1623	1.63241e-05		1623	1.7006e-05		1623	1.68788e-05		1623	0.0156645		1623	1.63241e-05		1623	1.7006e-05		1623	1.68788e-05		1623	0.0227281
1624	0.000596657		1624	0.0185098		1624	0.0204692		1624	0.108555		1624	0.013043		1624	0.00606921		1624	0.00745695		1624	0.11493
1625	0.0797328		1625	0.111448		1625	0.112932		1625	0.131121		1625	0.106067		1625	0.0955384		1625	0.0980727		1625	0.133981
1626	0.106389		1626	0.11966		1626	0.122533		1626	0.130678		1626	0.120763		1626	0.113426		1626	0.116918		1626	0.133464
1627	0.114247		1627	0.125925		1627	0.129268		1627	0.13633		1627	0.128244		1627	0.120319		1627	0.12488		1627	0.137983
1628	0.122736		1628	0.127075		1628	0.130598		1628	0.141131		1628	0.129874		1628	0.123057		1628	0.126916		1628	0.142216
1629	0.112858		1629	0.124543		1629	0.127524		1629	0.138153		1629	0.12611		1629	0.118596		1629	0.122476		1629	0.139424
1630	0.123276		1630	0.126615		1630	0.12976		1630	0.139978		1630	0.129193		1630	0.123144		1630	0.126624		1630	0.141067
1631	0.0984938		1631	0.11765		1631	0.120953		1631	0.137803		1631	0.119419		1631	0.107526		1631	0.113756		1631	0.138947
1632	0.0700213		1632	0.0966916		1632	0.100199		1632	0.126382		1632	0.0964073		1632	0.0855905		1632	0.0902716		1632	0.128908
1633	0.105806		1633	0.119273		1633	0.121327		1633	0.125841		1633	0.118924		1633	0.113644		1633	0.116068		1633	0.131089
1634	0.0878707		1634	0.108083		1634	0.114677		1634	0.123243		1634	0.10863		1634	0.0954313		1634	0.100058		1634	0.129184
1635	0.0894607		1635	0.113754		1635	0.116509		1635	0.11794		1635	0.110967		1635	0.101768		1635	0.105893		1635	0.126658
1636	0.0604484		1636	0.094765		1636	0.102391		1636	0.0973825		1636	0.089051		1636	0.0725039		1636	0.081452		1636	0.101143
1637	0.0033072		1637	0.0219514		1637	0.0314136		1637	0.0291188		1637	0.0184342		1637	0.00628159		1637	0.0123329		1637	0.0418798
1638	0		1638	0		1638	0		1638	0		1638	0		1638	0		1638	0		1638	0
1639	0		1639	0		1639	0		1639	0		1639	0		1639	0		1639	0		1639	0
1640	4.92471e-06		1640	5.82723e-06		1640	5.34839e-06		1640	3.16221e-06		1640	4.92474e-06		1640	5.82784e-06		1640	5.34857e-06		1640	3.14996e-06
1641	4.88505e-06		1641	5.65108e-06		1641	5.25816e-06		1641	1.15156e-06		1641	4.88519e-06		1641	5.6532e-06		1641	5.25887e-06		1641	1.13e-06
1642	0		1642	0		1642	0		1642	0.00714948		1642	0		1642	0		1642	0		1642	0.0141263
1643	0.0111564		1643	0.0560226		1643	0.0600171		1643	0.124019		1643	0.0451541		1643	0.0275666		1643	0.0308325		1643	0.12863
1644	0.122294		1644	0.136387		1644	0.138048		1644	0.143734		1644	0.135668		1644	0.129736		1644	0.133078		1644	0.145328
1645	0.146974		1645	0.150228		1645	0.150775		1645	0.151175		1645	0.149958		1645	0.148602		1645	0.149375		1645	0.152299
1646	0.147944		1646	0.149847		1646	0.150461		1646	0.151226		1646	0.150221		1646	0.148744		1646	0.149448		1646	0.152105
1647	0.1518		1647	0.153976		1647	0.15434		1647	0.152777		1647	0.154154		1647	0.153288		1647	0.153754		1647	0.153829
1648	0.152776		1648	0.154274		1648	0.154937		1648	0.153033		1648	0.155123		1648	0.15378		1648	0.154631		1648	0.153829
1649	0.151699		1649	0.154015		1649	0.154204		1649	0.153564		1649	0.153962		1649	0.153144		1649	0.15346		1649	0.154393
1650	0.15127		1650	0.153899		1650	0.153972		1650	0.154652		1650	0.153729		1650	0.153182		1650	0.153426		1650	0.155505
1651	0.148256		1651	0.150207		1651	0.150955		1651	0.149733		1651	0.151191		1651	0.149483		1651	0.150526		1651	0.15053
1652	0.147808		1652	0.149894		1652	0.150604		1652	0.147795		1652	0.150891		1652	0.149268		1652	0.150209		1652	0.148707
1653	0.148586		1653	0.151415		1653	0.151644		1653	0.152209		1653	0.150921		1653	0.150194		1653	0.150597		1653	0.15345
1654	0.147059		1654	0.14965		1654	0.150274		1654	0.147315		1654	0.149604		1654	0.14846		1654	0.149245		1654	0.148501
1655	0.145405		1655	0.149143		1655	0.149808		1655	0.146605		1655	0.148435		1655	0.147314		1655	0.148226		1655	0.148087
1656	0.143676		1656	0.148229		1656	0.149595		1656	0.144539		1656	0.147404		1656	0.144971		1656	0.147192		1656	0.14619
1657	0.125313		1657	0.133865		1657	0.137757		1657	0.135156		1657	0.133864		1657	0.125909		1657	0.131937		1657	0.137495
1658	0.00416361		1658	0.0330304		1658	0.0497443		1658	0.0830787		1658	0.030624		1658	0.00882707		1658	0.0186822		1658	0.0995492
1659	3.36469e-06		1659	2.95673e-06		1659	3.34418e-06		1659	1.76386e-06		1659	3.36469e-06		1659	2.95674e-06		1659	3.34418e-06		1659	1.77999e-06
1660	1.85712e-06		1660	1.77144e-06		1660	1.88117e-06		1660	5.6381e-07		1660	1.85721e-06		1660	1.77299e-06		1660	1.8817e-06		1660	5.63999e-07
1661	0		1661	0		1661	0		1661	0		1661	0		1661	0		1661	0		1661	0
1662	0.00425936		1662	0.0207792		1662	0.022721		1662	0.0942301		1662	0.0167113		1662	0.0102073		1662	0.0113597		1662	0.0991462
1663	0.12957		1663	0.136001		1663	0.137826		1663	0.14452		1663	0.13575		1663	0.131738		1663	0.133672		1663	0.14619
1664	0.151785		1664	0.155342		1664	0.155376		1664	0.155242		1664	0.15424		1664	0.154558		1664	0.154707		1664	0.156415
1665	0.158109		1665	0.161242		1665	0.160691		1665	0.159399		1665	0.159967		1665	0.160913		1665	0.160415		1665	0.160426
1666	0.16098		1666	0.163737		1666	0.163069		1666	0.163686		1666	0.162294		1666	0.163678		1666	0.162964		1666	0.164638
1667	0.161789		1667	0.164276		1667	0.16362		1667	0.164258		1667	0.163265		1667	0.164488		1667	0.163801		1667	0.165258
1668	0.16027		1668	0.162463		1668	0.162014		1668	0.16172		1668	0.162136		1668	0.162778		1668	0.162357		1668	0.162734
1669	0.157845		1669	0.16069		1669	0.159909		1669	0.164242		1669	0.159367		1669	0.160532		1669	0.159677		1669	0.165258
1670	0.15843		1670	0.160946		1670	0.160527		1670	0.162559		1670	0.160199		1670	0.161013		1670	0.160658		1670	0.163535
1671	0.154398		1671	0.156332		1671	0.156429		1671	0.15988		1671	0.15657		1671	0.156301		1671	0.15652		1671	0.161095
1672	0.156429		1672	0.158735		1672	0.15846		1672	0.15976		1672	0.158474		1672	0.158807		1672	0.158616		1672	0.160929
1673	0.155848		1673	0.158425		1673	0.158005		1673	0.160018		1673	0.157437		1673	0.158032		1673	0.15765		1673	0.161261
1674	0.15511		1674	0.157864		1674	0.157459		1674	0.159345		1674	0.156657		1674	0.157325		1674	0.156891		1674	0.160762
1675	0.15261		1675	0.155706		1675	0.155345		1675	0.157303		1675	0.154204		1675	0.154711		1675	0.154307		1675	0.15889
1676	0.150917		1676	0.154136		1676	0.154106		1676	0.155743		1676	0.152223		1676	0.152446		1676	0.1527		1676	0.157133
1677	0.143394		1677	0.145948		1677	0.147343		1677	0.149244		1677	0.144941		1677	0.143162		1677	0.14499		1677	0.150729
1678	0.108738		1678	0.123002		1678	0.128043		1678	0.138688		1678	0.124852		1678	0.112971		1678	0.120691		1678	0.140368
1679	5.36446e-06		1679	0.00806116		1679	0.0158264		1679	0.0386163		1679	0.00837749		1679	0.000235494		1679	0.00339585		1679	0.061701
1680	0		1680	0		1680	0		1680	0		1680	0		1680	0		1680	0		1680	0
1681	0		1681	0		1681	0		1681	0		1681	0		1681	0		1681	0		1681	0
1682	0.0446511		1682	0.0703417		1682	0.0750623		1682	0.11173		1682	0.0697183		1682	0.0539844		1682	0.058855		1682	0.117553
1683	0.139743		1683	0.141267		1683	0.143075		1683	0.148236		1683	0.143154		1683	0.139318		1683	0.141366		1683	0.14932
1684	0.155437		1684	0.15763		1684	0.157779		1684	0.155904		1684	0.158069		1684	0.157388		1684	0.157598		1684	0.157133
1685	0.158739		1685	0.16082		1685	0.160597		1685	0.158052		1685	0.161301		1685	0.161374		1685	0.16124		1685	0.159407
1686	0.163605		1686	0.165093		1686	0.16506		1686	0.159277		1686	0.165733		1686	0.166345		1686	0.16614		1686	0.161095
1687	0.165928		1687	0.167343		1687	0.167244		1687	0.161322		1687	0.168088		1687	0.168819		1687	0.168438		1687	0.163216
1688	0.166144		1688	0.167477		1688	0.167429		1688	0.161968		1688	0.167931		1688	0.168606		1688	0.168254		1688	0.163535
1689	0.163781		1689	0.165286		1689	0.165291		1689	0.161766		1689	0.165893		1689	0.166123		1689	0.166104		1689	0.162895
1690	0.164137		1690	0.16566		1690	0.165616		1690	0.159487		1690	0.166382		1690	0.166293		1690	0.166651		1690	0.160257
1691	0.163801		1691	0.165204		1691	0.165265		1691	0.161292		1691	0.167046		1691	0.166914		1691	0.167228		1691	0.161921
1692	0.162051		1692	0.163589		1692	0.163612		1692	0.158579		1692	0.165159		1692	0.165074		1692	0.165358		1692	0.159407
1693	0.162891		1693	0.16459		1693	0.16442		1693	0.157829		1693	0.164208		1693	0.164315		1693	0.164453		1693	0.158543
1694	0.163334		1694	0.164907		1694	0.164872		1694	0.15864		1694	0.165422		1694	0.165786		1694	0.165754		1694	0.160257
1695	0.161809		1695	0.163429		1695	0.163444		1695	0.157555		1695	0.164112		1695	0.164183		1695	0.164238		1695	0.159235
1696	0.158642		1696	0.160474		1696	0.160502		1696	0.155822		1696	0.160898		1696	0.160749		1696	0.160847		1696	0.157133
1697	0.152234		1697	0.154291		1697	0.154551		1697	0.151133		1697	0.154839		1697	0.153895		1697	0.154334		1697	0.152492
1698	0.135809		1698	0.139417		1698	0.141223		1698	0.144296		1698	0.140352		1698	0.136478		1698	0.138904		1698	0.145328
1699	0.0181825		1699	0.0369259		1699	0.0432392		1699	0.096111		1699	0.0376393		1699	0.0247033		1699	0.0302882		1699	0.0991462
1700	2.46993e-06		1700	1.93711e-06		1700	2.32663e-06		1700	1.10489e-06		1700	2.47028e-06		1700	1.94298e-06		1700	2.32888e-06		1700	1.11e-06
1701	4.66615e-06		1701	5.44784e-06		1701	5.061e-06		1701	9.07626e-07		1701	4.66671e-06		1701	5.45388e-06		1701	5.06342e-06		1701	9.07997e-07
1702	0.0693399		1702	0.10119		1702	0.10332		1702	0.133731		1702	0.100189		1702	0.0869473		1702	0.0909473		1702	0.135761
1703	0.146409		1703	0.150165		1703	0.150254		1703	0.150887		1703	0.149837		1703	0.148794		1703	0.149168		1703	0.15191
1704	0.154775		1704	0.157457		1704	0.157205		1704	0.154632		1704	0.157897		1704	0.157945		1704	0.15778		1704	0.156234
1705	0.157281		1705	0.159365		1705	0.159324		1705	0.153538		1705	0.161053		1705	0.161062		1705	0.161137		1705	0.156053
1706	0.162876		1706	0.164145		1706	0.164387		1706	0.158287		1706	0.167317		1706	0.167814		1706	0.16782		1706	0.161095
1707	0.167881		1707	0.169288		1707	0.169146		1707	0.164722		1707	0.171897		1707	0.172358		1707	0.172201		1707	0.166476
1708	0.168069		1708	0.169388		1708	0.169323		1708	0.165247		1708	0.00184469		1708	0.0013486		1708	0.00174783		1708	0.00444741
1709	0.165146		1709	0.16587		1709	0.166854		1709	0.162391		1709	0.00521392		1709	0.0036454		1709	0.00514631		1709	0.00598716
1710	0.170005		1710	0.170635		1710	0.171115		1710	0.168179		1710	0.00253278		1710	0.00171235		1710	0.00245788		1710	0.00469596
1711	0.165232		1711	0.166415		1711	0.16668		1711	0.159983		1711	0.00236753		1711	0.00160432		1711	0.00228113		1711	0.00462637
1712	0.165458		1712	0.16673		1712	0.166851		1712	0.160604		1712	0.00203852		1712	0.00138841		1712	0.00194715		1712	0.00442752
1713	0.168844		1713	0.170312		1713	0.170098		1713	0.165717		1713	0.00171248		1713	0.00129884		1713	0.00162632		1713	0.00420873
1714	0.168357		1714	0.169997		1714	0.169617		1714	0.166186		1714	0.171411		1714	0.171693		1714	0.171742		1714	0.165258
1715	0.166711		1715	0.16822		1715	0.168089		1715	0.165756		1715	0.169064		1715	0.169786		1715	0.169413		1715	0.166476
1716	0.163377		1716	0.165005		1716	0.164935		1716	0.163883		1716	0.165613		1716	0.165811		1716	0.165788		1716	0.165258
1717	0.154568		1717	0.156338		1717	0.156528		1717	0.158402		1717	0.157008		1717	0.156058		1717	0.156406		1717	0.160426
1718	0.139028		1718	0.141667		1718	0.142636		1718	0.147486		1718	0.141941		1718	0.139707		1718	0.141114		1718	0.14932
1719	0.0739378		1719	0.0988843		1719	0.104062		1719	0.120662		1719	0.0964011		1719	0.0824954		1719	0.0891411		1719	0.124631
1720	7.03609e-06		1720	7.28835e-06		1720	7.24848e-06		1720	2.37741e-06		1720	7.03675e-06		1720	7.29839e-06		1720	7.2528e-06		1720	2.37998e-06
1721	1.00593e-05		1721	1.06262e-05		1721	1.0459e-05		1721	0.00128424		1721	1.00607e-05		1721	1.06391e-05		1721	1.04646e-05		1721	0.00253613
1722	0.102845		1722	0.120389		1722	0.12263		1722	0.139733		1722	0.122358		1722	0.115429		1722	0.11842		1722	0.141298
1723	0.138847		1723	0.142401		1723	0.142701		1723	0.154856		1723	0.142077		1723	0.140537		1723	0.140926		1723	0.156595
1724	0.147287		1724	0.150884		1724	0.150658		1724	0.143875		1724	0.152042		1724	0.152138		1724	0.152054		1724	0.14704
1725	0.154667		1725	0.156546		1725	0.157165		1725	0.146723		1725	0.158211		1725	0.157838		1725	0.158531		1725	0.151715
1726	0.167702		1726	0.168737		1726	0.169757		1726	0.166533		1726	0.168948		1726	0.168784		1726	0.169254		1726	0.163056
1727	0.168052		1727	0.169492		1727	0.169408		1727	0.162844		1727	0.00308733		1727	0.00209771		1727	0.00302166		1727	0.00517296
1728	0.169188		1728	0.170525		1728	0.170524		1728	0.164491		1728	0.00459312		1728	0.00309131		1728	0.00462115		1728	0.00569931
1729	0.169074		1729	0.170266		1729	0.170519		1729	0.164125		1729	0.0056489		1729	0.00380609		1729	0.00577733		1729	0.00605663
1730	0.170096		1730	0.171163		1730	0.171552		1730	0.164396		1730	0.0064845		1730	0.0043764		1730	0.00666176		1730	0.00627491
1731	0.168475		1731	0.169492		1731	0.170202		1731	0.16163		1731	0.0121104		1731	0.00812901		1731	0.0125697		1731	0.00751399
1732	0.167656		1732	0.168639		1732	0.169425		1732	0.158701		1732	0.0118883		1732	0.00802324		1732	0.0123696		1732	0.00724651
1733	0.16964		1733	0.170753		1733	0.171067		1733	0.161517		1733	0.00424536		1733	0.00286943		1733	0.00428964		1733	0.00513322
1734	0.169096		1734	0.170303		1734	0.170463		1734	0.161653		1734	0.00271956		1734	0.00185782		1734	0.00267324		1734	0.00456672
1735	0.166064		1735	0.167375		1735	0.167542		1735	0.159515		1735	0.169976		1735	0.170172		1735	0.170366		1735	0.161592
1736	0.163424		1736	0.164947		1736	0.164968		1736	0.159292		1736	0.165655		1736	0.165956		1736	0.165996		1736	0.160929
1737	0.158173		1737	0.160581		1737	0.160181		1737	0.158109		1737	0.160049		1737	0.160629		1737	0.160229		1737	0.159235
1738	0.143475		1738	0.145891		1738	0.146703		1738	0.146503		1738	0.14667		1738	0.144908		1738	0.14588		1738	0.147671
1739	0.0500492		1739	0.0817965		1739	0.0855908		1739	0.129641		1739	0.0809171		1739	0.0638666		1739	0.067895		1739	0.131889
1740	2.43945e-06		1740	2.91161e-06		1740	2.62474e-06		1740	5.54684e-07		1740	2.43974e-06		1740	2.91656e-06		1740	2.62673e-06		1740	5.54999e-07
1741	3.71732e-06		1741	4.33722e-06		1741	3.86663e-06		1741	0.000311872		1741	3.71809e-06		1741	4.34482e-06		1741	3.86968e-06		1741	0.000795666
1742	0.131929		1742	0.137224		1742	0.139839		1742	0.142537		1742	0.139998		1742	0.134226		1742	0.137649		1742	0.143791
1743	0.152484		1743	0.154576		1743	0.155194		1743	0.151804		1743	0.155274		1743	0.154165		1743	0.154956		1743	0.152877
1744	0.160209		1744	0.162102		1744	0.162261		1744	0.155786		1744	0.162825		1744	0.16283		1744	0.162973		1744	0.157489
1745	0.164032		1745	0.165597		1745	0.165648		1745	0.159933		1745	0.166603		1745	0.167281		1745	0.167053		1745	0.161427
1746	0.16731		1746	0.168918		1746	0.168692		1746	0.160952		1746	0.00192874		1746	0.00135751		1746	0.00182066		1746	0.00476554
1747	0.170162		1747	0.171557		1747	0.171372		1747	0.163938		1747	0.00384617		1747	0.00253686		1747	0.00379017		1747	0.00558016
1748	0.170434		1748	0.17177		1748	0.171661		1748	0.165476		1748	0.00592424		1748	0.00391976		1748	0.00600379		1748	0.00627491
1749	0.167305		1749	0.168365		1749	0.169121		1749	0.156754		1749	0.0119672		1749	0.00805419		1749	0.0126		1749	0.00791008
1750	0.169813		1750	0.170646		1750	0.171603		1750	0.158289		1750	0.0133184		1750	0.00893182		1750	0.0140398		1750	0.00819713
1751	0.171737		1751	0.172787		1751	0.173359		1751	0.162717		1751	0.0139729		1751	0.00934317		1751	0.0147171		1751	0.0082664
1752	0.171504		1752	0.172484		1752	0.173036		1752	0.16228		1752	0.0118881		1752	0.00797762		1752	0.0125188		1752	0.00756351
1753	0.17112		1753	0.172135		1753	0.172566		1753	0.163195		1753	0.00877261		1753	0.00590111		1753	0.00913636		1753	0.00670137
1754	0.171024		1754	0.1716		1754	0.172273		1754	0.167161		1754	0.00574863		1754	0.00385136		1754	0.005843		1754	0.00585814
1755	0.168651		1755	0.169177		1755	0.169924		1755	0.165521		1755	0.00288116		1755	0.00198634		1755	0.00282335		1755	0.00482518
1756	0.165532		1756	0.167218		1756	0.166992		1756	0.162825		1756	0.166878		1756	0.167278		1756	0.167145		1756	0.164011
1757	0.159687		1757	0.161133		1757	0.161478		1757	0.15422		1757	0.161341		1757	0.161012		1757	0.161437		1757	0.155136
1758	0.150493		1758	0.15333		1758	0.153627		1758	0.150077		1758	0.1533		1758	0.152326		1758	0.152799		1758	0.150927
1759	0.110218		1759	0.129397		1759	0.131604		1759	0.145084		1759	0.131301		1759	0.121618		1759	0.126148		1759	0.14619
1760	1.71012e-06		1760	2.14642e-06		1760	1.85872e-06		1760	0.000479927		1760	1.71052e-06		1760	2.15288e-06		1760	1.8615e-06		1760	0.000909946
1761	4.14661e-06		1761	4.5542e-06		1761	4.39081e-06		1761	0.00111753		1761	4.14738e-06		1761	4.56161e-06		1761	4.39387e-06		1761	0.0018375
1762	0.126815		1762	0.132879		1762	0.135331		1762	0.143959		1762	0.135212		1762	0.128455		1762	0.131697		1762	0.145111
1763	0.15011		1763	0.153028		1763	0.153057		1763	0.155415		1763	0.152841		1763	0.151871		1763	0.152036		1763	0.156595
1764	0.157581		1764	0.15949		1764	0.159519		1764	0.165651		1764	0.159935		1764	0.159689		1764	0.159661		1764	0.166926
1765	0.166779		1765	0.165032		1765	0.169907		1765	0.169653		1765	0.169648		1765	0.168708		1765	0.169945		1765	0.169689
1766	0.169665		1766	0.171407		1766	0.171806		1766	0.169273		1766	0.0057308		1766	0.00397191		1766	0.00568569		1766	0.00684017
1767	0.1715		1767	0.172858		1767	0.173163		1767	0.16883		1767	0.00981605		1767	0.00664839		1767	0.0101432		1767	0.00792988
1768	0.169632		1768	0.170677		1768	0.171041		1768	0.162056		1768	0.00982916		1768	0.00659655		1768	0.0102673		1768	0.0075338
1769	0.170843		1769	0.17184		1769	0.172248		1769	0.163368		1769	0.0122917		1769	0.00823829		1769	0.0130075		1769	0.00802887
1770	0.17527		1770	0.176429		1770	0.176666		1770	0.171931		1770	0.013466		1770	0.0089952		1770	0.0143166		1770	0.00821692
1771	0.175411		1771	0.176379		1771	0.176717		1771	0.17183		1771	0.0140503		1771	0.00928009		1771	0.0149667		1771	0.00828619
1772	0.1701		1772	0.171201		1772	0.171938		1772	0.162389		1772	0.0149921		1772	0.0100162		1772	0.0159487		1772	0.0082664
1773	0.170921		1773	0.171993		1773	0.172405		1773	0.162265		1773	0.00917437		1773	0.00609755		1773	0.00963585		1773	0.00669146
1774	0.170931		1774	0.172128		1774	0.172262		1774	0.163514		1774	0.00598946		1774	0.00393737		1774	0.00613786		1774	0.00581843
1775	0.168563		1775	0.169883		1775	0.169944		1775	0.16141		1775	0.00312915		1775	0.00209041		1775	0.00309307		1775	0.00483511
1776	0.166415		1776	0.167795		1776	0.16783		1776	0.159814		1776	0.168453		1776	0.168931		1776	0.16884		1776	0.161921
1777	0.163236		1777	0.165016		1777	0.164766		1777	0.161068		1777	0.165357		1777	0.165663		1777	0.165472		1777	0.162248
1778	0.157106		1778	0.159421		1778	0.159309		1778	0.157594		1778	0.159555		1778	0.15907		1778	0.159097		1778	0.158543
1779	0.138923		1779	0.142012		1779	0.143776		1779	0.148005		1779	0.143626		1779	0.139674		1779	0.141876		1779	0.148912
1780	3.54828e-06		1780	4.13004e-06		1780	0.000155185		1780	0.00258516		1780	3.54875e-06		1780	4.13758e-06		1780	3.90398e-06		1780	0.00323116
1781	2.50222e-06		1781	2.95874e-06		1781	2.68962e-06		1781	5.06116e-07		1781	2.50272e-06		1781	2.96394e-06		1781	2.69164e-06		1781	5.05999e-07
1782	0.0834241		1782	0.115572		1782	0.117407		1782	0.1348		1782	0.115089		1782	0.100478		1782	0.10271		1782	0.137495
1783	0.139763		1783	0.144785		1783	0.144412		1783	0.147653		1783	0.144757		1783	0.143377		1783	0.143246		1783	0.14932
1784	0.153885		1784	0.155741		1784	0.155954		1784	0.151654		1784	0.156544		1784	0.156353		1784	0.156499		1784	0.15326
1785	0.157926		1785	0.159117		1785	0.15971		1785	0.154155		1785	0.16111		1785	0.160613		1785	0.161179		1785	0.155136
1786	0.163056		1786	0.164068		1786	0.164809		1786	0.156805		1786	0.00637957		1786	0.00442158		1786	0.00635721		1786	0.0075239
1787	0.167956		1787	0.168986		1787	0.169559		1787	0.159712		1787	0.0105637		1787	0.00716295		1787	0.0109323		1787	0.00839503
1788	0.169386		1788	0.170476		1788	0.170953		1788	0.160801		1788	0.0118717		1788	0.00800278		1788	0.0124814		1788	0.00831587
1789	0.170068		1789	0.171099		1789	0.17172		1789	0.160987		1789	0.0134162		1789	0.00899433		1789	0.01423		1789	0.00844449
1790	0.171505		1790	0.17258		1790	0.173143		1790	0.162354		1790	0.0141667		1790	0.00933438		1790	0.0150776		1790	0.00846428
1791	0.173303		1791	0.174502		1791	0.175191		1791	0.164674		1791	0.0145195		1791	0.00957866		1791	0.0155124		1791	0.00834556
1792	0.172776		1792	0.173993		1792	0.174615		1792	0.163994		1792	0.0137054		1792	0.00915192		1792	0.0146346		1792	0.00802887
1793	0.171563		1793	0.172682		1793	0.17315		1793	0.163795		1793	0.0108481		1793	0.00725862		1793	0.0114952		1793	0.00719697
1794	0.167897		1794	0.168915		1794	0.169591		1794	0.157942		1794	0.00679666		1794	0.00449158		1794	0.00699965		1794	0.00613601
1795	0.164812		1795	0.166029		1795	0.166534		1795	0.158604		1795	0.00342058		1795	0.00227712		1795	0.00338849		1795	0.00500405
1796	0.161819		1796	0.16331		1796	0.163598		1796	0.157732		1796	0.164975		1796	0.164845		1796	0.16526		1796	0.158194
1797	0.161541		1797	0.16343		1797	0.163196		1797	0.162102		1797	0.164066		1797	0.164334		1797	0.164195		1797	0.163216
1798	0.155672		1798	0.158192		1798	0.158004		1798	0.158322		1798	0.158214		1798	0.157909		1798	0.157824		1798	0.159407
1799	0.135168		1799	0.140751		1799	0.141956		1799	0.150948		1799	0.142197		1799	0.138171		1799	0.140012		1799	0.15191
1800	4.86754e-06		1800	5.47906e-06		1800	5.35719e-06		1800	0.00205988		1800	4.86807e-06		1800	5.4871e-06		1800	5.36089e-06		1800	0.00288899
1801	2.87371e-06		1801	3.17248e-06		1801	3.16319e-06		1801	4.91433e-07		1801	2.87418e-06		1801	3.17751e-06		1801	3.16512e-06		1801	4.91999e-07
1802	0.0160417		1802	0.0369607		1802	0.0372512		1802	0.113504		1802	0.038666		1802	0.0292815		1802	0.0294931		1802	0.117875
1803	0.139186		1803	0.142107		1803	0.142924		1803	0.135281		1803	0.14328		1803	0.142028		1803	0.143047		1803	0.13725
1804	0.159384		1804	0.160975		1804	0.161062		1804	0.155802		1804	0.162135		1804	0.161964		1804	0.162198		1804	0.157133
1805	0.164719		1805	0.166354		1805	0.166142		1805	0.160825		1805	0.167816		1805	0.167954		1805	0.168069		1805	0.162248
1806	0.168419		1806	0.169369		1806	0.169619		1806	0.16545		1806	0.00381853		1806	0.00259183		1806	0.00372365		1806	0.00654271
1807	0.169245		1807	0.170185		1807	0.170774		1807	0.164489		1807	0.0116983		1807	0.00789867		1807	0.0120517		1807	0.00894888
1808	0.172066		1808	0.173055		1808	0.173393		1808	0.167218		1808	0.0122181		1808	0.00824612		1808	0.0128345		1808	0.00850385
1809	0.174769		1809	0.175568		1809	0.176037		1809	0.170997		1809	0.0133676		1809	0.00882498		1809	0.014113		1809	0.00859287
1810	0.171452		1810	0.172416		1810	0.172979		1810	0.162142		1810	0.0137183		1810	0.00899922		1810	0.0145338		1810	0.00847417
1811	0.171767		1811	0.173007		1811	0.173541		1811	0.162782		1811	0.0135527		1811	0.00895805		1811	0.0144328		1811	0.00815754
1812	0.172919		1812	0.173929		1812	0.174346		1812	0.164368		1812	0.0123743		1812	0.00821737		1812	0.0131304		1812	0.00776157
1813	0.171024		1813	0.172044		1813	0.172459		1813	0.162283		1813	0.0101025		1813	0.00670371		1813	0.0106494		1813	0.00708797
1814	0.173947		1814	0.175189		1814	0.175301		1814	0.171181		1814	0.00678619		1814	0.00449941		1814	0.00699536		1814	0.00610624
1815	0.171734		1815	0.173209		1815	0.17313		1815	0.170274		1815	0.00347164		1815	0.00231658		1815	0.00344086		1815	0.00498418
1816	0.170699		1816	0.170857		1816	0.172615		1816	0.170674		1816	0.172031		1816	0.170787		1816	0.172007		1816	0.17067
1817	0.165544		1817	0.167132		1817	0.166945		1817	0.161088		1817	0.167577		1817	0.16771		1817	0.16769		1817	0.162248
1818	0.158394		1818	0.160225		1818	0.160402		1818	0.156297		1818	0.160728		1818	0.160108		1818	0.160413		1818	0.157133
1819	0.138272		1819	0.141598		1819	0.143302		1819	0.145133		1819	0.143192		1819	0.139694		1819	0.141813		1819	0.14619
1820	0		1820	9.73994e-08		1820	0		1820	0.000827025		1820	0		1820	1.04186e-07		1820	0		1820	0.00135323
1821	0		1821	0		1821	0		1821	0		1821	0		1821	0		1821	0		1821	0
1822	0.055567		1822	0.0880477		1822	0.0876691		1822	0.108867		1822	0.0868055		1822	0.0798407		1822	0.0801749		1822	0.11256
1823	0.143021		1823	0.145979		1823	0.146464		1823	0.147425		1823	0.146559		1823	0.145608		1823	0.146202		1823	0.148912
1824	0.155173		1824	0.157312		1824	0.157241		1824	0.154003		1824	0.157691		1824	0.157807		1824	0.157739		1824	0.155505
1825	0.15996		1825	0.161674		1825	0.161795		1825	0.155526		1825	0.162518		1825	0.162596		1825	0.162784		1825	0.157311
1826	0.162538		1826	0.163806		1826	0.164332		1826	0.156806		1826	0.00442157		1826	0.00309818		1826	0.00439613		1826	0.0066518
1827	0.166725		1827	0.1679		1827	0.168348		1827	0.160124		1827	0.00758023		1827	0.00513652		1827	0.00774984		1827	0.00762294
1828	0.168945		1828	0.170132		1828	0.170518		1828	0.161768		1828	0.0112617		1828	0.00760081		1828	0.0117629		1828	0.00838513
1829	0.169144		1829	0.170327		1829	0.170814		1829	0.16229		1829	0.012194		1829	0.00802214		1829	0.0127657		1829	0.00840492
1830	0.169692		1830	0.170839		1830	0.171329		1830	0.161244		1830	0.0128959		1830	0.0084762		1830	0.0135908		1830	0.00833566
1831	0.170966		1831	0.17212		1831	0.172643		1831	0.162632		1831	0.0129539		1831	0.00848248		1831	0.0136444		1831	0.00805857
1832	0.170883		1832	0.172058		1832	0.172428		1832	0.163177		1832	0.0116587		1832	0.00778071		1832	0.0123586		1832	0.00758332
1833	0.168723		1833	0.169937		1833	0.170346		1833	0.158917		1833	0.00935946		1833	0.00622881		1833	0.00983635		1833	0.00690956
1834	0.168245		1834	0.169443		1834	0.169785		1834	0.160486		1834	0.00645272		1834	0.00430247		1834	0.00661698		1834	0.00609632
1835	0.166101		1835	0.167495		1835	0.167701		1835	0.159914		1835	0.00322922		1835	0.00216983		1835	0.00319478		1835	0.0048053
1836	0.163081		1836	0.164442		1836	0.16467		1836	0.157269		1836	0.16582		1836	0.165942		1836	0.16614		1836	0.159749
1837	0.159633		1837	0.161002		1837	0.161426		1837	0.153595		1837	0.161523		1837	0.161189		1837	0.161651		1837	0.154393
1838	0.15247		1838	0.154518		1838	0.15499		1838	0.151283		1838	0.154579		1838	0.153733		1838	0.154219		1838	0.152299
1839	0.124273		1839	0.135072		1839	0.136785		1839	0.13983		1839	0.135793		1839	0.130141		1839	0.133002		1839	0.141529
1840	6.70867e-07		1840	7.80196e-07		1840	6.40428e-07		1840	2.2225e-07		1840	6.713e-07		1840	7.87493e-07		1840	6.43583e-07		1840	2.23e-07
1841	6.08761e-07		1841	5.54551e-07		1841	5.76647e-07		1841	2.10399e-07		1841	6.09121e-07		1841	5.58939e-07		1841	5.78246e-07		1841	2.11e-07
1842	0.0871559		1842	0.112555		1842	0.113351		1842	0.125256		1842	0.114748		1842	0.103902		1842	0.10563		1842	0.130279
1843	0.147339		1843	0.150749		1843	0.150799		1843	0.151743		1843	0.150969		1843	0.150516		1843	0.150703		1843	0.152877
1844	0.156635		1844	0.159214		1844	0.158738		1844	0.158295		1844	0.159521		1844	0.160074		1844	0.159592		1844	0.159749
1845	0.162258		1845	0.164214		1845	0.163926		1845	0.160819		1845	0.165224		1845	0.165683		1845	0.16544		1845	0.162248
1846	0.164661		1846	0.166161		1846	0.166604		1846	0.16285		1846	0.00274013		1846	0.00190577		1846	0.00264312		1846	0.00581843
1847	0.167947		1847	0.168621		1847	0.169333		1847	0.164435		1847	0.00610504		1847	0.00412797		1847	0.00618153		1847	0.00713752
1848	0.167822		1848	0.168996		1848	0.169328		1848	0.16087		1848	0.00906731		1848	0.0060854		1848	0.00934979		1848	0.00796948
1849	0.168881		1849	0.170086		1849	0.170326		1849	0.161837		1849	0.00987226		1849	0.006551		1849	0.0102368		1849	0.00801897
1850	0.168973		1850	0.170225		1850	0.170455		1850	0.161057		1850	0.00983741		1850	0.00631467		1850	0.0100908		1850	0.00774177
1851	0.17024		1851	0.171363		1851	0.171708		1851	0.161969		1851	0.00979373		1851	0.00648219		1851	0.0102304		1851	0.00748428
1852	0.169972		1852	0.171184		1852	0.171381		1852	0.161984		1852	0.00873409		1852	0.00577733		1852	0.00909945		1852	0.00698886
1853	0.170161		1853	0.171473		1853	0.171409		1853	0.163136		1853	0.00683888		1853	0.00449246		1853	0.00702917		1853	0.00630467
1854	0.169839		1854	0.170977		1854	0.17096		1854	0.163205		1854	0.00466489		1854	0.00307191		1854	0.00470116		1854	0.00544114
1855	0.168497		1855	0.16958		1855	0.169593		1855	0.162149		1855	0.00244438		1855	0.00162995		1855	0.00237955		1855	0.00434797
1856	0.165797		1856	0.167525		1856	0.16711		1856	0.164053		1856	0.169279		1856	0.169864		1856	0.169564		1856	0.165258
1857	0.161492		1857	0.163465		1857	0.163144		1857	0.164421		1857	0.164146		1857	0.16467		1857	0.164343		1857	0.165718
1858	0.151296		1858	0.1532		1858	0.153796		1858	0.157813		1858	0.154265		1858	0.153046		1858	0.153668		1858	0.159407
1859	0.12893		1859	0.132626		1859	0.135206		1859	0.143971		1859	0.135263		1859	0.13008		1859	0.132883		1859	0.145545
1860	3.50066e-06		1860	3.64962e-06		1860	3.65826e-06		1860	0.00199166		1860	3.5013e-06		1860	3.66056e-06		1860	3.66315e-06		1860	0.00285962
1861	4.24912e-06		1861	4.51302e-06		1861	4.39748e-06		1861	1.27788e-06		1861	4.24936e-06		1861	4.51631e-06		1861	4.39861e-06		1861	1.27999e-06
1862	0.0271257		1862	0.0567308		1862	0.0569487		1862	0.114388		1862	0.0589696		1862	0.0502623		1862	0.0503818		1862	0.11723
1863	0.139624		1863	0.143289		1863	0.143922		1863	0.144806		1863	0.144337		1863	0.142919		1863	0.143694		1863	0.146617
1864	0.151459		1864	0.153711		1864	0.15382		1864	0.150927		1864	0.154762		1864	0.154359		1864	0.154453		1864	0.152492
1865	0.158421		1865	0.1603		1865	0.16027		1865	0.154917		1865	0.161791		1865	0.161925		1865	0.162004		1865	0.156775
1866	0.16277		1866	0.164244		1866	0.164408		1866	0.157507		1866	0.16906		1866	0.169058		1866	0.169431		1866	0.160088
1867	0.164881		1867	0.166159		1867	0.166477		1867	0.15864		1867	0.00443655		1867	0.00307703		1867	0.00440553		1867	0.00667163
1868	0.16415		1868	0.165361		1868	0.165911		1868	0.157709		1868	0.0087867		1868	0.00598872		1868	0.00901248		1868	0.00802887
1869	0.165254		1869	0.166451		1869	0.166985		1869	0.157781		1869	0.00969563		1869	0.00659244		1869	0.0100343		1869	0.00812785
1870	0.167071		1870	0.168305		1870	0.168663		1870	0.160573		1870	0.00874231		1870	0.00589467		1870	0.0090046		1870	0.00772196
1871	0.166707		1871	0.167889		1871	0.168393		1871	0.159264		1871	0.00811214		1871	0.00544439		1871	0.00836598		1871	0.00725642
1872	0.166997		1872	0.168133		1872	0.168544		1872	0.161942		1872	0.00710075		1872	0.00474846		1872	0.00729513		1872	0.00675095
1873	0.166242		1873	0.167576		1873	0.167819		1873	0.158986		1873	0.00567842		1873	0.00378407		1873	0.00576253		1873	0.00613601
1874	0.166742		1874	0.168133		1874	0.168187		1874	0.160318		1874	0.00380189		1874	0.00258441		1874	0.0037932		1874	0.0052127
1875	0.16561		1875	0.167245		1875	0.167016		1875	0.160169		1875	0.171222		1875	0.171387		1875	0.171624		1875	0.162572
1876	0.162428		1876	0.163953		1876	0.164092		1876	0.155941		1876	0.165523		1876	0.165946		1876	0.165959		1876	0.158369
1877	0.156556		1877	0.158267		1877	0.158728		1877	0.152216		1877	0.159204		1877	0.15904		1877	0.159414		1877	0.154018
1878	0.147313		1878	0.150644		1878	0.150765		1878	0.149035		1878	0.151029		1878	0.149998		1878	0.150249		1878	0.15033
1879	0.100637		1879	0.115632		1879	0.119371		1879	0.134518		1879	0.119418		1879	0.10831		1879	0.111792		1879	0.136011
1880	1.3771e-06		1880	1.37943e-06		1880	1.47795e-06		1880	2.71531e-07		1880	1.37742e-06		1880	1.38569e-06		1880	1.4804e-06		1880	2.72e-07
1881	2.07954e-06		1881	2.29971e-06		1881	2.23758e-06		1881	4.38724e-07		1881	2.07967e-06		1881	2.30214e-06		1881	2.23831e-06		1881	4.38999e-07
1882	0		1882	0.00630003		1882	0.00629805		1882	0.118508		1882	0.00727424		1882	0.00380453		1882	0.00400475		1882	0.120091
1883	0.111749		1883	0.132233		1883	0.132943		1883	0.143048		1883	0.134457		1883	0.129163		1883	0.131798		1883	0.144674
1884	0.145044		1884	0.147657		1884	0.148244		1884	0.146719		1884	0.149199		1884	0.147841		1884	0.148493		1884	0.148294
1885	0.154275		1885	0.155942		1885	0.156298		1885	0.152764		1885	0.158091		1885	0.157579		1885	0.158013		1885	0.15458
1886	0.162133		1886	0.164005		1886	0.163751		1886	0.158205		1886	0.166068		1886	0.166566		1886	0.166405		1886	0.160929
1887	0.163504		1887	0.165125		1887	0.165044		1887	0.159593		1887	0.169177		1887	0.16947		1887	0.169564		1887	0.162084
1888	0.163364		1888	0.164911		1888	0.164968		1888	0.158607		1888	0.00227126		1888	0.00160615		1888	0.00216677		1888	0.00561988
1889	0.164106		1889	0.165633		1889	0.165699		1889	0.160594		1889	0.00286365		1889	0.00200508		1889	0.00278371		1889	0.00585814
1890	0.166132		1890	0.167185		1890	0.167665		1890	0.163923		1890	0.00306555		1890	0.00211714		1890	0.00297847		1890	0.00582836
1891	0.166219		1891	0.167705		1891	0.167715		1891	0.163368		1891	0.00297166		1891	0.00200506		1891	0.0028876		1891	0.00561988
1892	0.166132		1892	0.16775		1892	0.167603		1892	0.163359		1892	0.00269432		1892	0.00181588		1892	0.00260448		1892	0.00536169
1893	0.165463		1893	0.167171		1893	0.166965		1893	0.162765		1893	0.00220382		1893	0.00151669		1893	0.00211369		1893	0.00497424
1894	0.165382		1894	0.167186		1894	0.166826		1894	0.163202		1894	0.171111		1894	0.171458		1894	0.171497		1894	0.164011
1895	0.162605		1895	0.164211		1895	0.164209		1895	0.156786		1895	0.167015		1895	0.167219		1895	0.167386		1895	0.159749
1896	0.162342		1896	0.163983		1896	0.163972		1896	0.15687		1896	0.165591		1896	0.16568		1896	0.165769		1896	0.159235
1897	0.155687		1897	0.158334		1897	0.158084		1897	0.152699		1897	0.158965		1897	0.159048		1897	0.158887		1897	0.15458
1898	0.144718		1898	0.149896		1898	0.14943		1898	0.148708		1898	0.149723		1898	0.149529		1898	0.14918		1898	0.150129
1899	0.0893992		1899	0.112833		1899	0.11317		1899	0.141985		1899	0.110804		1899	0.102218		1899	0.10409		1899	0.143791
1900	0		1900	0		1900	0		1900	8.9186e-06		1900	0		1900	0		1900	0		1900	0.000493105
1901	5.21637e-07		1901	2.3251e-07		1901	4.55439e-07		1901	2.18366e-07		1901	5.21835e-07		1901	2.36131e-07		1901	4.56755e-07		1901	2.18e-07
1902	2.39383e-06		1902	0.00389953		1902	0.00531949		1902	0.101966		1902	0.00471366		1902	0.000429349		1902	0.00102695		1902	0.106124
1903	0.0966516		1903	0.120305		1903	0.12219		1903	0.137796		1903	0.122523		1903	0.114237		1903	0.117577		1903	0.139898
1904	0.13965		1904	0.142776		1904	0.143817		1904	0.148046		1904	0.144349		1904	0.141365		1904	0.142559		1904	0.149117
1905	0.150589		1905	0.151827		1905	0.152668		1905	0.153566		1905	0.153749		1905	0.152346		1905	0.153127		1905	0.155505
1906	0.156835		1906	0.158685		1906	0.158796		1906	0.161316		1906	0.159601		1906	0.15974		1906	0.15976		1906	0.162572
1907	0.159081		1907	0.160783		1907	0.160787		1907	0.155942		1907	0.162777		1907	0.162846		1907	0.162959		1907	0.157666
1908	0.159422		1908	0.161138		1908	0.161149		1908	0.155347		1908	0.162329		1908	0.162355		1908	0.162582		1908	0.156053
1909	0.15934		1909	0.16107		1909	0.16111		1909	0.155093		1909	0.161988		1909	0.161998		1909	0.162257		1909	0.155688
1910	0.160683		1910	0.162348		1910	0.162365		1910	0.155869		1910	0.163437		1910	0.163497		1910	0.163713		1910	0.156415
1911	0.16081		1911	0.162364		1911	0.162493		1911	0.155843		1911	0.163975		1911	0.163901		1911	0.164255		1911	0.156415
1912	0.160172		1912	0.161701		1912	0.161878		1912	0.155479		1912	0.163374		1912	0.163184		1912	0.16363		1912	0.15587
1913	0.159117		1913	0.160487		1913	0.160893		1913	0.154887		1913	0.161524		1913	0.160961		1913	0.161753		1913	0.15364
1914	0.158243		1914	0.159706		1914	0.16005		1914	0.154261		1914	0.162553		1914	0.162187		1914	0.162624		1914	0.156415
1915	0.15748		1915	0.159311		1915	0.159363		1915	0.155292		1915	0.160975		1915	0.161013		1915	0.161077		1915	0.157133
1916	0.154899		1916	0.157207		1916	0.157044		1916	0.15431		1916	0.1578		1916	0.157887		1916	0.157707		1916	0.156234
1917	0.149441		1917	0.152571		1917	0.152329		1917	0.150037		1917	0.152406		1917	0.152226		1917	0.151956		1917	0.151715
1918	0.136124		1918	0.143474		1918	0.143798		1918	0.1441		1918	0.143593		1918	0.141525		1918	0.142457		1918	0.145976
1919	0.00746854		1919	0.030547		1919	0.0388753		1919	0.125331		1919	0.0349711		1919	0.0223065		1919	0.0214649		1919	0.130007
1920	0		1920	0		1920	0		1920	0		1920	0		1920	0		1920	0		1920	0
1921	0		1921	0		1921	0		1921	0		1921	0		1921	0		1921	0		1921	0
1922	0		1922	0		1922	0		1922	0.0114364		1922	0		1922	0		1922	0		1922	0.0160887
1923	0		1923	0.0182651		1923	0.018846		1923	0.116338		1923	0.0173493		1923	0.00926831		1923	0.00969156		1923	0.121635
1924	0.118343		1924	0.135032		1924	0.134819		1924	0.142744		1924	0.134636		1924	0.130946		1924	0.132575		1924	0.144454
1925	0.144764		1925	0.148466		1925	0.148595		1925	0.147561		1925	0.149227		1925	0.148527		1925	0.148809		1925	0.149117
1926	0.150515		1926	0.153196		1926	0.153119		1926	0.150916		1926	0.154139		1926	0.154071		1926	0.15409		1926	0.152685
1927	0.153017		1927	0.155951		1927	0.15549		1927	0.153152		1927	0.157127		1927	0.157244		1927	0.157062		1927	0.15458
1928	0.151299		1928	0.154482		1928	0.153886		1928	0.151439		1928	0.15546		1928	0.155677		1928	0.155417		1928	0.152877
1929	0.151266		1929	0.153987		1929	0.153892		1929	0.150034		1929	0.154622		1929	0.15443		1929	0.154521		1929	0.151125
1930	0.156905		1930	0.159027		1930	0.158926		1930	0.153576		1930	0.160255		1930	0.160182		1930	0.16028		1930	0.154951
1931	0.156899		1931	0.159034		1931	0.158867		1931	0.155157		1931	0.160296		1931	0.160315		1931	0.160334		1931	0.156415
1932	0.155768		1932	0.157899		1932	0.157785		1932	0.153254		1932	0.159138		1932	0.159107		1932	0.159181		1932	0.154393
1933	0.154839		1933	0.157075		1933	0.156993		1933	0.151988		1933	0.157838		1933	0.157736		1933	0.157864		1933	0.152877
1934	0.154784		1934	0.156985		1934	0.156976		1934	0.152728		1934	0.158209		1934	0.158021		1934	0.158146		1934	0.154018
1935	0.154992		1935	0.157242		1935	0.157242		1935	0.154047		1935	0.158154		1935	0.157929		1935	0.158012		1935	0.155688
1936	0.151109		1936	0.153965		1936	0.153968		1936	0.151717		1936	0.154353		1936	0.153812		1936	0.153923		1936	0.15326
1937	0.141203		1937	0.146934		1937	0.147116		1937	0.148373		1937	0.146825		1937	0.145758		1937	0.146182		1937	0.150129
1938	0.0817496		1938	0.116162		1938	0.117971		1938	0.141298		1938	0.115073		1938	0.103109		1938	0.106131		1938	0.143791
1939	7.53532e-06		1939	8.20002e-06		1939	7.92109e-06		1939	0.108331		1939	7.53532e-06		1939	8.20003e-06		1939	7.92109e-06		1939	0.115594
1940	6.08809e-06		1940	7.24275e-06		1940	6.6208e-06		1940	1.22113e-06		1940	6.08826e-06		1940	7.24632e-06		1940	6.62216e-06		1940	1.17999e-06
1941	4.78466e-06		1941	5.67755e-06		1941	5.19212e-06		1941	2.20139e-06		1941	4.78471e-06		1941	5.67868e-06		1941	5.19247e-06		1941	2.18998e-06
1942	4.48426e-06		1942	4.94546e-06		1942	4.68646e-06		1942	4.5939e-06		1942	4.48426e-06		1942	4.94546e-06		1942	4.68646e-06		1942	4.59992e-06
1943	7.09214e-06		1943	7.54415e-06		1943	7.39836e-06		1943	0.0747502		1943	7.09214e-06		1943	7.54416e-06		1943	7.39836e-06		1943	0.0924324
1944	0.000544811		1944	0.0514732		1944	0.0674621		1944	0.130401		1944	0.0561604		1944	0.0142658		1944	0.015243		1944	0.133464
1945	0.104017		1945	0.126634		1945	0.12808		1945	0.13602		1945	0.127702		1945	0.119649		1945	0.123224		1945	0.138947
1946	0.137989		1946	0.140717		1946	0.142159		1946	0.145548		1946	0.142333		1946	0.139644		1946	0.141261		1946	0.14704
1947	0.138452		1947	0.141081		1947	0.141908		1947	0.147345		1947	0.142568		1947	0.14016		1947	0.141218		1947	0.148912
1948	0.137086		1948	0.140271		1948	0.140876		1948	0.147548		1948	0.141491		1948	0.139041		1948	0.139888		1948	0.148912
1949	0.137019		1949	0.140876		1949	0.141265		1949	0.147254		1949	0.141165		1949	0.139638		1949	0.140044		1949	0.14932
1950	0.140156		1950	0.14271		1950	0.143336		1950	0.147285		1950	0.143627		1950	0.142317		1950	0.142881		1950	0.14932
1951	0.137676		1951	0.140853		1951	0.141261		1951	0.145851		1951	0.142163		1951	0.14062		1951	0.141077		1951	0.147879
1952	0.140719		1952	0.144743		1952	0.145388		1952	0.138465		1952	0.145795		1952	0.144602		1952	0.14551		1952	0.140602
1953	0.132207		1953	0.142057		1953	0.141736		1953	0.141984		1953	0.142255		1953	0.141436		1953	0.141741		1953	0.143568
1954	0.136269		1954	0.143728		1954	0.143677		1954	0.142934		1954	0.144114		1954	0.142994		1954	0.143476		1954	0.144454
1955	0.134473		1955	0.142818		1955	0.142888		1955	0.142107		1955	0.143045		1955	0.141416		1955	0.142155		1955	0.144013
1956	0.112475		1956	0.132203		1956	0.132202		1956	0.136449		1956	0.132076		1956	0.127361		1956	0.128887		1956	0.139424
1957	0.0331584		1957	0.0905818		1957	0.0938416		1957	0.124297		1957	0.0925931		1957	0.0711273		1957	0.0784201		1957	0.129184
1958	0		1958	0		1958	0		1958	0.104354		1958	0		1958	0		1958	0		1958	0.108687
1959	1.37405e-06		1959	1.23682e-06		1959	1.29901e-06		1959	0.00475675		1959	1.37405e-06		1959	1.23682e-06		1959	1.29901e-06		1959	0.00828947
1960	1.4963e-06		1960	1.67081e-06		1960	1.58033e-06		1960	3.62331e-07		1960	1.49632e-06		1960	1.67177e-06		1960	1.58059e-06		1960	3.62e-07
1961	2.23318e-06		1961	2.82291e-06		1961	2.46159e-06		1961	2.24723e-06		1961	2.23319e-06		1961	2.82314e-06		1961	2.46165e-06		1961	2.23998e-06
1962	4.18702e-06		1962	4.93259e-06		1962	4.51542e-06		1962	4.28363e-06		1962	4.18702e-06		1962	4.93259e-06		1962	4.51542e-06		1962	4.27993e-06
1963	1.45743e-06		1963	1.67758e-06		1963	1.55987e-06		1963	1.89212e-06		1963	1.45743e-06		1963	1.67758e-06		1963	1.55987e-06		1963	1.88999e-06
1964	1.26139e-06		1964	1.36005e-06		1964	1.33069e-06		1964	0.0059468		1964	1.26139e-06		1964	1.36005e-06		1964	1.33069e-06		1964	0.012316
1965	2.73426e-07		1965	0.00565539		1965	0.00680304		1965	0.0947082		1965	0.0053303		1965	0.000937126		1965	0.00165571		1965	0.101536
1966	0.0275653		1966	0.0562786		1966	0.0605425		1966	0.12133		1966	0.0574705		1966	0.0469612		1966	0.0495786		1966	0.125507
1967	0.0421554		1967	0.0785236		1967	0.0844658		1967	0.127353		1967	0.0859894		1967	0.0638811		1967	0.0678111		1967	0.130279
1968	0.0563883		1968	0.0980136		1968	0.100075		1968	0.131058		1968	0.100764		1968	0.0881709		1968	0.0914252		1968	0.133723
1969	0.0611884		1969	0.1006		1969	0.101828		1969	0.134721		1969	0.101333		1969	0.091203		1969	0.0927323		1969	0.137004
1970	0.100863		1970	0.124393		1970	0.126377		1970	0.135296		1970	0.125991		1970	0.118328		1970	0.121622		1970	0.137495
1971	0.0847562		1971	0.113482		1971	0.115903		1971	0.129124		1971	0.117293		1971	0.107412		1971	0.110858		1971	0.131357
1972	0.0277057		1972	0.0613106		1972	0.062195		1972	0.113517		1972	0.0669777		1972	0.0554333		1972	0.0566058		1972	0.115594
1973	0.00632532		1973	0.0276509		1973	0.0250748		1973	0.108566		1973	0.0259567		1973	0.0250763		1973	0.0228744		1973	0.11047
1974	0.010993		1974	0.0346168		1974	0.0321893		1974	0.106126		1974	0.0333479		1974	0.0310091		1974	0.0292392		1974	0.107963
1975	0.00812231		1975	0.0308611		1975	0.0286764		1975	0.100813		1975	0.0287264		1975	0.0254328		1975	0.0239691		1975	0.103861
1976	0		1976	0.00654598		1976	0.00555018		1976	0.116181		1976	0.00514799		1976	0.00273112		1976	0.0021631		1976	0.119149
1977	0		1977	0		1977	0		1977	0.070742		1977	0		1977	0		1977	0		1977	0.0902261
1978	6.42563e-06		1978	7.88983e-06		1978	7.07343e-06		1978	0.00124858		1978	6.42563e-06		1978	7.88983e-06		1978	7.07343e-06		1978	0.00301618
1979	7.95636e-06		1979	9.79198e-06		1979	8.75134e-06		1979	6.9524e-06		1979	7.95636e-06		1979	9.79198e-06		1979	8.75134e-06		1979	6.94982e-06
1980	6.61149e-07		1980	9.48459e-07		1980	7.74942e-07		1980	3.93467e-08		1980	6.61157e-07		1980	9.48769e-07		1980	7.75018e-07		1980	3.34e-08
1981	2.54157e-06		1981	3.38399e-06		1981	2.86209e-06		1981	3.38092e-06		1981	2.54157e-06		1981	3.38399e-06		1981	2.86209e-06		1981	3.37996e-06
1982	3.72784e-06		1982	4.86045e-06		1982	4.17734e-06		1982	3.94163e-06		1982	3.72785e-06		1982	4.86073e-06		1982	4.17742e-06		1982	3.93994e-06
1983	6.20918e-06		1983	7.79804e-06		1983	6.86843e-06		1983	5.52855e-06		1983	6.20921e-06		1983	7.79881e-06		1983	6.86866e-06		1983	5.51989e-06
1984	6.01819e-06		1984	7.61487e-06		1984	6.66871e-06		1984	4.98151e-06		1984	6.01826e-06		1984	7.61631e-06		1984	6.66917e-06		1984	4.96991e-06
1985	6.27389e-06		1985	7.99832e-06		1985	6.9935e-06		1985	4.83746e-06		1985	6.27398e-06		1985	8.00016e-06		1985	6.99413e-06		1985	4.82991e-06
1986	5.64736e-06		1986	7.21258e-06		1986	6.25245e-06		1986	4.43418e-06		1986	5.64748e-06		1986	7.21481e-06		1986	6.25325e-06		1986	4.41993e-06
1987	6.55947e-06		1987	8.21147e-06		1987	7.27327e-06		1987	4.39722e-06		1987	6.55961e-06		1987	8.21387e-06		1987	7.27415e-06		1987	4.38993e-06
1988	5.77045e-06		1988	7.24657e-06		1988	6.37492e-06		1988	3.89542e-06		1988	5.7706e-06		1988	7.24927e-06		1988	6.37594e-06		1988	3.87994e-06
1989	5.10728e-06		1989	6.43275e-06		1989	5.6268e-06		1989	3.55726e-06		1989	5.10744e-06		1989	6.43565e-06		1989	5.62792e-06		1989	0.000178882
1990	5.12038e-06		1990	6.36549e-06		1990	5.61751e-06		1990	7.74872e-05		1990	5.12053e-06		1990	6.36837e-06		1990	5.61862e-06		1990	0.000453244
1991	3.91783e-06		1991	5.18616e-06		1991	4.30227e-06		1991	3.33193e-06		1991	3.91794e-06		1991	5.18853e-06		1991	4.30315e-06		1991	3.31996e-06
1992	5.52771e-06		1992	6.95261e-06		1992	6.12048e-06		1992	3.72444e-06		1992	5.52779e-06		1992	6.95439e-06		1992	6.12109e-06		1992	3.70995e-06
1993	6.50856e-06		1993	8.00106e-06		1993	7.18592e-06		1993	3.74602e-06		1993	6.50862e-06		1993	8.00276e-06		1993	7.18649e-06		1993	3.72995e-06
1994	6.75732e-06		1994	7.95721e-06		1994	7.42727e-06		1994	3.00208e-06		1994	6.75738e-06		1994	7.95905e-06		1994	7.42782e-06		1994	2.98997e-06
1995	2.08534e-06		1995	2.68476e-06		1995	2.26429e-06		1995	9.22261e-07		1995	2.08539e-06		1995	2.68619e-06		1995	2.26474e-06		1995	9.09997e-07
1996	0		1996	0		1996	0		1996	0		1996	0		1996	0		1996	0		1996	0
1997	0		1997	0		1997	0		1997	0		1997	0		1997	0		1997	0		1997	0
1998	0		1998	0		1998	0		1998	0		1998	0		1998	0		1998	0		1998	0
[truncated: 24,002 more rows]

## Sheet: SWHUBx10_PostIMB
Reference_Odin_ref			Reference_1.4xPerm			Reference_0.8KvKh			Reference_0.1KvKh			Barrier_Odin_ref			Barrier_1.4xPerm			Barrier_0.8KvKh			Barrier_0.1KvKh
Cell_ID	Trapped Saturation		Cell_ID	Trapped Saturation		Cell_ID	Trapped Saturation		Cell_ID	Trapped Saturation		Cell_ID	Trapped Saturation		Cell_ID	Trapped Saturation		Cell_ID	Trapped Saturation		Cell_ID	Trapped Saturation
1	0		1	0		1	0		1	0		1	0		1	0		1	0		1	0
2	0		2	0		2	0		2	0		2	0		2	0		2	0		2	0
3	0		3	0		3	0		3	0		3	0		3	0		3	0		3	0
4	0		4	0		4	0		4	0		4	0		4	0		4	0		4	0
5	0		5	0		5	0		5	0		5	0		5	0		5	0		5	0
6	0		6	0		6	0		6	0.000845928		6	0		6	0		6	0		6	0.0019021
7	0		7	0		7	0		7	0		7	0		7	0		7	0		7	0
8	0		8	0		8	0		8	0.000270614		8	0		8	0		8	0		8	0.000812401
9	0		9	0		9	0		9	0.00152829		9	0		9	0		9	0		9	0.0023357
10	0		10	0		10	0		10	0.00445794		10	0		10	0		10	0		10	0.00647479
11	0		11	0		11	0		11	0		11	0		11	0		11	0		11	0
12	0		12	0		12	0		12	0		12	0		12	0		12	0		12	0
13	0		13	0		13	0		13	0		13	0		13	0		13	0		13	0
14	0		14	0		14	0		14	3.87317e-05		14	0		14	0		14	0		14	0.00112171
15	0		15	0		15	0		15	0		15	0		15	0		15	0		15	0
16	0		16	0		16	0		16	0		16	0		16	0		16	0		16	0
17	0		17	0		17	0		17	0		17	0		17	0		17	0		17	0
18	0		18	0		18	0		18	0		18	0		18	0		18	0		18	0
19	0		19	0		19	0		19	0		19	0		19	0		19	0		19	0
20	0		20	0		20	0		20	0		20	0		20	0		20	0		20	0
21	0		21	0		21	0		21	0		21	0		21	0		21	0		21	0
22	0		22	0		22	0		22	0		22	0		22	0		22	0		22	0
23	0		23	0		23	0		23	0		23	0		23	0		23	0		23	0
24	0		24	0		24	0		24	0.0727914		24	0		24	0		24	0		24	0.0923393
25	0		25	0		25	0		25	0.126595		25	0		25	0		25	0		25	0.128838
26	0		26	0		26	0		26	0.133103		26	0		26	0		26	0		26	0.135246
27	0		27	0		27	0		27	0.138631		27	0		27	0		27	0		27	0.140923
28	0		28	0		28	0		28	0.146225		28	0		28	0		28	0		28	0.147746
29	0		29	0		29	0		29	0.145181		29	0		29	0		29	0		29	0.146789
30	0		30	0		30	0		30	0.143235		30	0		30	0		30	0		30	0.145494
31	0		31	0		31	0		31	0.114897		31	0		31	0		31	0		31	0.119455
32	0		32	0		32	0		32	0.124266		32	0		32	0		32	0		32	0.127629
33	0		33	0		33	0		33	0.136483		33	0		33	0		33	0		33	0.138697
34	0		34	0		34	0		34	0.131952		34	0		34	0		34	0		34	0.134358
35	0		35	0		35	0		35	0.0861398		35	0		35	0		35	0		35	0.107764
36	0		36	0		36	0		36	0.000344254		36	0		36	0		36	0		36	0.00450654
37	0		37	0		37	0		37	0		37	0		37	0		37	0		37	0
38	0		38	0		38	0		38	0		38	0		38	0		38	0		38	0
39	0		39	0		39	0		39	0		39	0		39	0		39	0		39	0
40	0		40	0		40	0		40	0		40	0		40	0		40	0		40	0
41	0		41	0		41	0		41	0		41	0		41	0		41	0		41	0
42	0		42	0		42	0		42	0		42	0		42	0		42	0		42	0
43	0		43	0		43	0		43	0.0693527		43	0		43	0		43	0		43	0.0891305
44	0		44	0		44	0		44	0.13817		44	0		44	0		44	0		44	0.140809
45	0		45	0		45	0		45	0.147579		45	0		45	0		45	0		45	0.149076
46	0		46	0		46	0		46	0.152112		46	0		46	0		46	0		46	0.153244
47	0.00721962		47	0		47	0		47	0.157749		47	0.0680249		47	0.0144578		47	0.0421375		47	0.158559
48	0		48	0		48	0		48	0.154502		48	0.0133693		48	0		48	0.00530778		48	0.155509
49	0.00110544		49	0		49	0		49	0.153906		49	0.0271269		49	0.00334124		49	0.0143293		49	0.155008
50	0		50	0		50	0		50	0.149425		50	0.0132655		50	0.000476082		50	0.00624474		50	0.150812
51	0.0066811		51	0		51	0.000269173		51	0.143037		51	0.043935		51	0.0106876		51	0.0286148		51	0.144079
52	0		52	0		52	0		52	0.150781		52	0.0238532		52	0.000357712		52	0.010165		52	0.151745
53	0		53	0		53	0		53	0.151774		53	0.0006259		53	0		53	0		53	0.152916
54	0		54	0		54	0		54	0.143478		54	0		54	0		54	0		54	0.1452
55	0		55	0		55	0		55	0.127979		55	0		55	0		55	0		55	0.131515
56	0		56	0		56	0		56	0.115723		56	0		56	0		56	0		56	0.122291
57	0		57	0		57	0		57	0.0734199		57	0		57	0		57	0		57	0.0918901
58	0		58	0		58	0		58	0		58	0		58	0		58	0		58	0.00341049
59	0		59	0		59	0		59	0		59	0		59	0		59	0		59	0
60	0		60	0		60	0		60	0		60	0		60	0		60	0		60	0
61	0		61	0		61	0		61	0		61	0		61	0		61	0		61	0
62	0		62	0		62	0		62	0.0228298		62	0		62	0		62	0		62	0.0377591
63	0		63	0		63	0		63	0.128232		63	0		63	0		63	0		63	0.131726
64	0		64	0		64	0		64	0.147785		64	0		64	0		64	0		64	0.149056
65	0		65	0		65	0		65	0.154165		65	0.00933397		65	0		65	0		65	0.155112
66	0.0174449		66	0		66	0.00213409		66	0.15796		66	0.101612		66	0.0286277		66	0.0734611		66	0.158709
67	0.109945		67	0.0497822		67	0.101411		67	0.164581		67	0.129593		67	0.118319		67	0.125861		67	0.165121
68	0.0992684		68	0.0396019		68	0.0745071		68	0.160652		68	0.117829		68	0.105058		68	0.113195		68	0.161339
69	0.107885		69	0.0685146		69	0.0973454		69	0.160499		69	0.120749		69	0.108758		69	0.116245		69	0.161121
70	0.112222		70	0.0635902		70	0.0980591		70	0.15992		70	0.130176		70	0.117052		70	0.125544		70	0.16046
71	0.128451		71	0.0845675		71	0.118535		71	0.165265		71	0.142707		71	0.128466		71	0.138772		71	0.165764
72	0.103589		72	0.0255788		72	0.0761334		72	0.162662		72	0.121328		72	0.106752		72	0.116179		72	0.16325
73	0.0462476		73	0.00307096		73	0.021099		73	0.159997		73	0.107025		73	0.0624841		73	0.0993467		73	0.16077
74	0.0184324		74	0		74	0.00420087		74	0.154659		74	0.100929		74	0.0318465		74	0.0754793		74	0.155256
75	0		75	0		75	0		75	0.150257		75	0.00817563		75	0		75	0.000424182		75	0.151286
76	0		76	0		76	0		76	0.143738		76	0		76	0		76	0		76	0.145245
77	0		77	0		77	0		77	0.130189		77	0		77	0		77	0		77	0.132351
78	0		78	0		78	0		78	0.109117		78	0		78	0		78	0		78	0.119569
79	0		79	0		79	0		79	0.0128916		79	0		79	0		79	0		79	0.0271989
80	0		80	0		80	0		80	0		80	0		80	0		80	0		80	0
81	0		81	0		81	0		81	0		81	0		81	0		81	0		81	0
82	0		82	0		82	0		82	0.042219		82	0		82	0		82	0		82	0.0544772
83	0		83	0		83	0		83	0.140789		83	0		83	0		83	0		83	0.142396
84	0		84	0		84	0		84	0.154927		84	0.0114178		84	0		84	5.3194e-05		84	0.155864
85	0.0282259		85	0		85	0.00381518		85	0.161274		85	0.116941		85	0.0484174		85	0.104919		85	0.161972
86	0.116678		86	0.0567382		86	0.105873		86	0.165137		86	0.135239		86	0.124148		86	0.131915		86	0.165606
87	0.143657		87	0.131301		87	0.139284		87	0.170093		87	0.154364		87	0.145897		87	0.151733		87	0.1704
88	0.149344		88	0.140162		88	0.14516		88	0.170346		88	0.156842		88	0.150067		88	0.154623		88	0.170608
89	0.151535		89	0.143481		89	0.148241		89	0.172044		89	0.158376		89	0.151726		89	0.156287		89	0.172279
90	0.150857		90	0.143163		90	0.147925		90	0.169523		90	0.156935		90	0.151093		90	0.154877		90	0.169787
91	0.142953		91	0.132822		91	0.138477		91	0.171304		91	0.153599		91	0.143319		91	0.150259		91	0.171654
92	0.14048		92	0.129673		92	0.13636		92	0.165969		92	0.148082		92	0.1405		92	0.1452		92	0.16623
93	0.135461		93	0.119893		93	0.129961		93	0.166142		93	0.146156		93	0.136747		93	0.142734		93	0.166439
94	0.128782		94	0.0972129		94	0.120464		94	0.165396		94	0.142443		94	0.131264		94	0.13814		94	0.165744
95	0.0517637		95	0.00117235		95	0.0196157		95	0.160543		95	0.121167		95	0.0736977		95	0.112547		95	0.161113
96	0		96	0		96	0		96	0.155653		96	0.0301669		96	0		96	0.00962744		96	0.156483
97	0		97	0		97	0		97	0.147204		97	0		97	0		97	0		97	0.148459
98	0		98	0		98	0		98	0.137269		98	0		98	0		98	0		98	0.139368
99	0		99	0		99	0		99	0.128029		99	0		99	0		99	0		99	0.132806
100	0		100	0		100	0		100	0		100	0		100	0		100	0		100	0
101	0		101	0		101	0		101	0		101	0		101	0		101	0		101	0.000510356
102	0		102	0		102	0		102	0.124729		102	0		102	0		102	0		102	0.127133
103	0		103	0		103	0		103	0.144026		103	0		103	0		103	0		103	0.145681
104	0.0124744		104	0		104	0		104	0.159001		104	0.107163		104	0.0270445		104	0.0820994		104	0.15974
105	0.108219		105	0.0227101		105	0.0799056		105	0.162329		105	0.133068		105	0.11437		105	0.129017		105	0.162949
106	0.13501		106	0.111555		106	0.12841		106	0.16473		106	0.146403		106	0.136226		106	0.143115		106	0.165168
107	0.152894		107	0.143592		107	0.148836		107	0.172485		107	0.161147		107	0.153688		107	0.158776		107	0.172691
108	0.161997		108	0.154084		108	0.159		108	0.174824		108	0.167779		108	0.161878		108	0.16617		108	0.174974
109	0.168309		109	0.162496		109	0.166225		109	0.177001		109	0.172193		109	0.16825		109	0.171316		109	0.177127
110	0.173976		110	0.16978		110	0.172767		110	0.179018		110	0.175586		110	0.173611		110	0.175025		110	0.179207
111	0.169481		111	0.164067		111	0.167907		111	0.179027		111	0.171955		111	0.168523		111	0.171043		111	0.179332
112	0.164422		112	0.157531		112	0.161862		112	0.173423		112	0.167346		112	0.163489		112	0.166179		112	0.173579
113	0.158084		113	0.149617		113	0.154767		113	0.171896		113	0.164649		113	0.158037		113	0.163115		113	0.172093
114	0.152207		114	0.142361		114	0.148422		114	0.171269		114	0.161024		114	0.152878		114	0.158191		114	0.17149
115	0.127626		115	0.115887		115	0.122798		115	0.168116		115	0.137838		115	0.128774		115	0.13451		115	0.168468
116	0.0999012		116	0.0170603		116	0.0615151		116	0.164421		116	0.121452		116	0.100277		116	0.115622		116	0.164952
117	0		117	0		117	0		117	0.158824		117	0.0684138		117	0.00275816		117	0.0305118		117	0.15964
118	0		118	0		118	0		118	0.153413		118	0		118	0		118	0		118	0.154693
119	0		119	0		119	0		119	0.14564		119	0		119	0		119	0		119	0.147424
120	0		120	0		120	0		120	0.00165917		120	0		120	0		120	0		120	0.00258253
121	0		121	0		121	0		121	0.00097732		121	0		121	0		121	0		121	0.00222597
122	0		122	0		122	0		122	0.127561		122	0		122	0		122	0		122	0.130164
123	0.00847431		123	0		123	0		123	0.150989		123	0.0763363		123	0.0163212		123	0.0496905		123	0.151787
124	0.118291		124	0.0446001		124	0.105275		124	0.166551		124	0.138707		124	0.126569		124	0.135484		124	0.167037
125	0.138237		125	0.11984		125	0.133108		125	0.171101		125	0.149125		125	0.139096		125	0.145357		125	0.171431
126	0.149444		126	0.138564		126	0.145553		126	0.173031		126	0.160321		126	0.150993		126	0.157565		126	0.173272
127	0.156678		127	0.148073		127	0.153036		127	0.173526		127	0.163874		127	0.156651		127	0.161632		127	0.173675
128	0.170472		128	0.165518		128	0.169018		128	0.176695		128	0.171699		128	0.168911		128	0.17079		128	0.176802
129	0.177167		129	0.174962		129	0.17647		129	0.181956		129	0.178014		129	0.176679		129	0.177588		129	0.182321
130	0.186303		130	0.185988		130	0.186068		130	0.189793		130	0.186587		130	0.186513		130	0.186429		130	0.189844
131	0.188406		131	0.18658		131	0.187877		131	0.189843		131	0.189113		131	0.188406		131	0.188925		131	0.189856
132	0.182477		132	0.180782		132	0.181784		132	0.185405		132	0.183271		132	0.182688		132	0.182959		132	0.185548
133	0.172952		133	0.166043		133	0.171069		133	0.178838		133	0.175009		133	0.173086		133	0.174414		133	0.178941
134	0.16398		134	0.155458		134	0.160755		134	0.176189		134	0.170236		134	0.164133		134	0.168901		134	0.176317
135	0.152136		135	0.142959		135	0.148747		135	0.171493		135	0.160435		135	0.152716		135	0.157662		135	0.171711
136	0.126729		136	0.102374		136	0.116807		136	0.166896		136	0.145239		136	0.131469		136	0.140431		136	0.167227
137	0.0408261		137	0.000164546		137	0.0139038		137	0.158678		137	0.118688		137	0.0598492		137	0.107288		137	0.15926
138	0		138	0		138	0		138	0.142406		138	0.00189297		138	0		138	0		138	0.143446
139	0		139	0		139	0		139	0.130901		139	0		139	0		139	0		139	0.134251
140	0		140	0		140	0		140	0		140	0		140	0		140	0		140	0
141	0		141	0		141	0		141	0.0209643		141	0		141	0		141	0		141	0.0255776
142	0		142	0		142	0		142	0.144169		142	0		142	0		142	0		142	0.146359
143	0		143	0		143	0		143	0.162275		143	0.0308681		143	0		143	0.00619572		143	0.163377
144	0.0884567		144	0.0214595		144	0.055144		144	0.161628		144	0.124128		144	0.101027		144	0.11794		144	0.162171
145	0.141061		145	0.131185		145	0.137519		145	0.16825		145	0.150307		145	0.142494		145	0.14739		145	0.168561
146	0.155383		146	0.147149		146	0.151871		146	0.174196		146	0.163876		146	0.155985		146	0.161056		146	0.174382
147	0.164928		147	0.159282		147	0.162497		147	0.174641		147	0.167549		147	0.164157		147	0.166501		147	0.174752
148	0.176939		148	0.174497		148	0.176189		148	0.181625		148	0.177623		148	0.176403		148	0.177143		148	0.181883
149	0.187715		149	0.187375		149	0.187567		149	0.189918		149	0.187857		149	0.187776		149	0.187744		149	0.189926
150	0.198126		150	0.193533		150	0.195689		150	0.2133		150	0.201185		150	0.19765		150	0.199319		150	0.213296
151	0.213123		151	0.213077		151	0.213114		151	0.213183		151	0.213128		151	0.213086		151	0.213119		151	0.213189
152	0.19008		152	0.18979		152	0.189873		152	0.19866		152	0.191075		152	0.189901		152	0.190563		152	0.198885
153	0.184496		153	0.183218		153	0.183959		153	0.186221		153	0.185071		153	0.184472		153	0.18482		153	0.186322
154	0.171138		154	0.166889		154	0.169785		154	0.176503		154	0.172108		154	0.169368		154	0.171178		154	0.176619
155	0.153019		155	0.144642		155	0.149511		155	0.170058		155	0.159181		155	0.151311		155	0.156852		155	0.170264
156	0.133442		156	0.111122		156	0.126861		156	0.166167		156	0.145135		156	0.134354		156	0.140917		156	0.16652
157	0.0828964		157	0.00226683		157	0.0349474		157	0.166882		157	0.117603		157	0.0935265		157	0.108025		157	0.167284
158	0		158	0		158	0		158	0.157295		158	0.022423		158	0		158	0.0044853		158	0.157869
159	0		159	0		159	0		159	0.142153		159	0		159	0		159	0		159	0.143449
160	0		160	0		160	0		160	4.66967e-05		160	0		160	0		160	0		160	0.00043512
161	0		161	0		161	0		161	0		161	0		161	0		161	0		161	0
162	0		162	0		162	0		162	0.137443		162	9.88478e-05		162	0		162	0		162	0.139118
163	0.0443493		163	0.00340516		163	0.0200412		163	0.164847		163	0.113848		163	0.0559505		163	0.0965092		163	0.165441
164	0.123722		164	0.109306		164	0.118445		164	0.171217		164	0.131823		164	0.122312		164	0.128024		164	0.171587
165	0.14526		165	0.133922		165	0.141349		165	0.173238		165	0.153427		165	0.145838		165	0.150124		165	0.173481
166	0.165587		166	0.158411		166	0.162988		166	0.176899		166	0.171116		166	0.165358		166	0.169847		166	0.177048
167	0.17661		167	0.168433		167	0.175078		167	0.181051		167	0.177756		167	0.176752		167	0.177307		167	0.181174
168	0.186082		168	0.182825		168	0.18576		168	0.187729		168	0.186389		168	0.186147		168	0.186247		168	0.187826
169	0.19255		169	0.189835		169	0.191698		169	0.201979		169	0.193327		169	0.191419		169	0.192678		169	0.202222
170	0.213295		170	0.213272		170	0.213289		170	0.213319		170	0.213293		170	0.21327		170	0.213288		170	0.213322
171	0.213052		171	0.213035		171	0.213047		171	0.213109		171	0.21307		171	0.213047		171	0.213068		171	0.213117
172	0.213207		172	0.21318		172	0.2132		172	0.213265		172	0.213209		172	0.213188		172	0.213205		172	0.213271
173	0.189866		173	0.189661		173	0.189821		173	0.195418		173	0.190158		173	0.189842		173	0.189947		173	0.195653
174	0.18166		174	0.179139		174	0.180855		174	0.184392		174	0.182688		174	0.18143		174	0.182269		174	0.184511
175	0.1609		175	0.152607		175	0.157271		175	0.172582		175	0.165475		175	0.160408		175	0.164094		175	0.172786
176	0.136596		176	0.127796		176	0.133051		176	0.169257		176	0.148327		176	0.136949		176	0.143077		176	0.169572
177	0.127531		177	0.098869		177	0.119038		177	0.169845		177	0.140368		177	0.129236		177	0.136432		177	0.1702
178	0.0380547		178	0		178	0.0125398		178	0.158785		178	0.107289		178	0.0482506		178	0.0935303		178	0.15944
179	0		179	0		179	0		179	0.143441		179	0.00114421		179	0		179	0		179	0.144812
180	0		180	0		180	0		180	0.0147305		180	0		180	0		180	0		180	0.0175784
181	0		181	0		181	0		181	0		181	0		181	0		181	0		181	0
182	0		182	0		182	0		182	0.132846		182	0		182	0		182	0		182	0.135681
183	0		183	0		183	0		183	0.155443		183	0.0381215		183	0.000386314		183	0.0143937		183	0.156211
184	0.106791		184	0.0268361		184	0.0702857		184	0.160562		184	0.132519		184	0.113284		184	0.126877		184	0.16122
185	0.136077		185	0.123388		185	0.130805		185	0.171318		185	0.148525		185	0.138316		185	0.144132		185	0.171619
186	0.161583		186	0.155736		186	0.159104		186	0.17401		186	0.166015		186	0.160837		186	0.164621		186	0.174147
187	0.182708		187	0.175847		187	0.18197		187	0.186098		187	0.183297		187	0.182807		187	0.183039		187	0.186268
188	0.194239		188	0.189789		188	0.19168		188	0.213138		188	0.197086		188	0.192301		188	0.195211		188	0.213131
189	0.213079		189	0.213038		189	0.213069		189	0.213149		189	0.213079		189	0.213043		189	0.213071		189	0.213163
190	0.213166		190	0.21315		190	0.213162		190	0.213201		190	0.213178		190	0.21316		190	0.213176		190	0.213205
191	0.212815		191	0.212781		191	0.212812		191	0.212856		191	0.21281		191	0.212782		191	0.212802		191	0.212839
192	0.213172		192	0.213157		192	0.213169		192	0.213201		192	0.213185		192	0.213166		192	0.213182		192	0.213213
193	0.204338		193	0.18992		193	0.202876		193	0.212901		193	0.205874		193	0.202826		193	0.204844		193	0.21314
194	0.186606		194	0.184973		194	0.18633		194	0.188046		194	0.186757		194	0.186645		194	0.18663		194	0.188072
195	0.173593		195	0.163792		195	0.170925		195	0.180062		195	0.176787		195	0.173792		195	0.176077		195	0.18016
196	0.158045		196	0.144952		196	0.15175		196	0.178589		196	0.170608		196	0.158589		196	0.167449		196	0.178746
197	0.145654		197	0.133236		197	0.141668		197	0.172863		197	0.156728		197	0.147232		197	0.153359		197	0.173172
198	0.0685867		198	0.0175305		198	0.0427749		198	0.157234		198	0.105779		198	0.0799364		198	0.100147		198	0.158034
199	0		199	0		199	0		199	0.145752		199	0.000911027		199	0		199	0		199	0.14726
200	0		200	0		200	0		200	0.0237955		200	0		200	0		200	0		200	0.0283122
201	0		201	0		201	0		201	0		201	0		201	0		201	0		201	0
202	0		202	0		202	0		202	0.1427		202	0		202	0		202	0		202	0.144527
203	0		203	0		203	0		203	0.155768		203	0.00997758		203	0		203	0.00122706		203	0.156769
204	0.0650017		204	0.0163004		204	0.0369409		204	0.162037		204	0.115327		204	0.0827218		204	0.10735		204	0.162757
205	0.14128		205	0.133715		205	0.137411		205	0.165509		205	0.147915		205	0.141254		205	0.145449		205	0.165963
206	0.163654		206	0.157026		206	0.160924		206	0.175799		206	0.168434		206	0.163419		206	0.167091		206	0.175921
207	0.177193		207	0.171442		207	0.176029		207	0.181939		207	0.178079		207	0.177181		207	0.17752		207	0.182021
208	0.187321		208	0.186516		208	0.187163		208	0.1889		208	0.187426		208	0.187343		208	0.187328		208	0.188983
209	0.194848		209	0.191753		209	0.193605		209	0.207472		209	0.195319		209	0.193299		209	0.194246		209	0.207536
210	0.211754		210	0.210978		210	0.211261		210	0.213358		210	0.211873		210	0.211158		210	0.211471		210	0.213357
211	0.213162		211	0.213143		211	0.213159		211	0.213177		211	0.213174		211	0.21315		211	0.213173		211	0.213194
212	0.20993		212	0.207913		212	0.209102		212	0.213302		212	0.21033		212	0.208754		212	0.209887		212	0.2133
213	0.186808		213	0.186242		213	0.18663		213	0.18913		213	0.186985		213	0.18673		213	0.186844		213	0.189183
214	0.17311		214	0.170889		214	0.172371		214	0.177891		214	0.173623		214	0.172543		214	0.173004		214	0.178
215	0.158139		215	0.150133		215	0.154822		215	0.170726		215	0.162228		215	0.157677		215	0.160808		215	0.170928
216	0.136382		216	0.124901		216	0.132084		216	0.162979		216	0.14488		216	0.136685		216	0.141622		216	0.163341
217	0.114087		217	0.0719272		217	0.105122		217	0.160901		217	0.132605		217	0.116083		217	0.126915		217	0.161506
218	0.000763646		218	0		218	0		218	0.152244		218	0.0288065		218	0.00150639		218	0.0149576		218	0.153109
219	0		219	0		219	0		219	0.143983		219	0		219	0		219	0		219	0.146398
220	0		220	0		220	0		220	0.00999262		220	0		220	0		220	0		220	0.0128577
221	0		221	0		221	0		221	0.0118408		221	0		221	0		221	0		221	0.0159534
222	0		222	0		222	0		222	0.142466		222	0		222	0		222	0		222	0.14456
223	0.00619126		223	0		223	0		223	0.153633		223	0.055367		223	0.0117447		223	0.0357447		223	0.154862
224	0.119815		224	0.0658977		224	0.107555		224	0.161869		224	0.136637		224	0.125631		224	0.133647		224	0.162454
225	0.139555		225	0.125001		225	0.134551		225	0.169455		225	0.149937		225	0.140881		225	0.146455		225	0.169832
226	0.160862		226	0.153249		226	0.157758		226	0.174252		226	0.166353		226	0.160153		226	0.164676		226	0.174395
227	0.172806		227	0.166324		227	0.170683		227	0.178698		227	0.174539		227	0.172737		227	0.173903		227	0.178773
228	0.17744		228	0.175964		228	0.176844		228	0.180547		228	0.177915		228	0.177354		228	0.177554		228	0.18063
229	0.186091		229	0.185786		229	0.185883		229	0.187241		229	0.1862		229	0.186123		229	0.186064		229	0.187286
230	0.18992		230	0.189827		230	0.189893		230	0.194779		230	0.189925		230	0.189887		230	0.189914		230	0.194865
231	0.213096		231	0.213057		231	0.213086		231	0.213161		231	0.213101		231	0.213066		231	0.213092		231	0.213165
232	0.191241		232	0.189944		232	0.190214		232	0.207945		232	0.192763		232	0.190536		232	0.191575		232	0.208324
233	0.186732		233	0.186103		233	0.186419		233	0.188047		233	0.186989		233	0.186873		233	0.186819		233	0.188123
234	0.177591		234	0.175087		234	0.176831		234	0.181074		234	0.178548		234	0.177665		234	0.178132		234	0.181175
235	0.167722		235	0.161729		235	0.165308		235	0.175658		235	0.17079		235	0.167696		235	0.169908		235	0.175817
236	0.14428		236	0.13559		236	0.140903		236	0.166091		236	0.150969		236	0.144772		236	0.148577		236	0.1664
237	0.102713		237	0.0367092		237	0.0819972		237	0.162917		237	0.123328		237	0.10737		237	0.117239		237	0.163467
238	0		238	0		238	0		238	0.157005		238	0.050094		238	0.00249221		238	0.0221876		238	0.157775
239	0		239	0		239	0		239	0.129108		239	0		239	0		239	0		239	0.130968
240	0		240	0		240	0		240	0		240	0		240	0		240	0		240	0
241	0		241	0		241	0		241	0		241	0		241	0		241	0		241	0
242	0		242	0		242	0		242	0.12746		242	0		242	0		242	0		242	0.130188
243	0		243	0		243	0		243	0.151118		243	0.020644		243	0		243	0.00720984		243	0.152119
244	0.0677333		244	0		244	0.0190224		244	0.161251		244	0.120468		244	0.0923212		244	0.113618		244	0.161916
245	0.122929		245	0.101474		245	0.114933		245	0.165572		245	0.140436		245	0.126434		245	0.135301		245	0.166115
246	0.151602		246	0.141659		246	0.147681		246	0.170164		246	0.159006		246	0.150996		246	0.156438		246	0.170364
247	0.163324		247	0.154898		247	0.159914		247	0.175411		247	0.167874		247	0.163503		247	0.166637		247	0.175511
248	0.171302		248	0.165981		248	0.169858		248	0.176477		248	0.172753		248	0.171136		248	0.172202		248	0.17656
249	0.174137		249	0.171967		249	0.173396		249	0.177783		249	0.174841		249	0.17367		249	0.174387		249	0.177882
250	0.181876		250	0.180011		250	0.180991		250	0.185645		250	0.182489		250	0.181569		250	0.181943		250	0.185754
251	0.189736		251	0.189394		251	0.189637		251	0.19291		251	0.189813		251	0.189692		251	0.189773		251	0.193136
252	0.186227		252	0.185455		252	0.185824		252	0.187791		252	0.186567		252	0.186367		252	0.18635		252	0.187851
253	0.177893		253	0.176464		253	0.177201		253	0.181157		253	0.178713		253	0.178092		253	0.178339		253	0.181268
254	0.173299		254	0.167939		254	0.171848		254	0.178518		254	0.175154		254	0.173496		254	0.174586		254	0.178628
255	0.165063		255	0.158087		255	0.162299		255	0.17545		255	0.170094		255	0.165259		255	0.16896		255	0.175614
256	0.147902		256	0.13891		256	0.143893		256	0.171288		256	0.156498		256	0.148044		256	0.153547		256	0.171564
257	0.130641		257	0.105934		257	0.123307		257	0.166132		257	0.142358		257	0.134665		257	0.139734		257	0.16657
258	0.0191469		258	0		258	0.00688389		258	0.156618		258	0.0744093		258	0.0271025		258	0.0528478		258	0.157358
259	0		259	0		259	0		259	0.134943		259	0		259	0		259	0		259	0.136439
260	0		260	0		260	0		260	0		260	0		260	0		260	0		260	0
261	0		261	0		261	0		261	0		261	0		261	0		261	0		261	0
262	0		262	0		262	0		262	0.121037		262	0		262	0		262	0		262	0.126179
263	0		263	0		263	0		263	0.153641		263	0		263	0		263	0		263	0.154613
264	0.0081956		264	0		264	0		264	0.160258		264	0.0997699		264	0.0160349		264	0.0686946		264	0.160969
265	0.121654		265	0.0667963		265	0.108122		265	0.164715		265	0.135427		265	0.122692		265	0.131292		265	0.165042
266	0.144405		266	0.134581		266	0.140128		266	0.170043		266	0.153562		266	0.144151		266	0.150348		266	0.170266
267	0.155425		267	0.145162		267	0.151078		267	0.173822		267	0.164211		267	0.155328		267	0.161917		267	0.173954
268	0.16537		268	0.157623		268	0.162691		268	0.174359		268	0.16973		268	0.165858		268	0.168854		268	0.174476
269	0.169229		269	0.162432		269	0.166589		269	0.1752		269	0.171773		269	0.16941		269	0.171151		269	0.175333
270	0.173165		270	0.16759		270	0.17169		270	0.177879		270	0.174818		270	0.173252		270	0.174312		270	0.177994
271	0.17735		271	0.174481		271	0.176214		271	0.183057		271	0.178665		271	0.177214		271	0.178029		271	0.183179
272	0.172904		272	0.170121		272	0.172002		272	0.176879		272	0.174255		272	0.173059		272	0.173867		272	0.176994
273	0.168698		273	0.163272		273	0.167145		273	0.174211		273	0.170894		273	0.168564		273	0.170275		273	0.174353
274	0.163813		274	0.156412		274	0.161079		274	0.17333		274	0.168027		274	0.163886		274	0.166968		274	0.1735
275	0.15513		275	0.145919		275	0.151459		275	0.172436		275	0.162977		275	0.15533		275	0.160278		275	0.172644
276	0.140295		276	0.129353		276	0.136547		276	0.169115		276	0.150012		276	0.141389		276	0.146885		276	0.169441
277	0.113184		277	0.0375828		277	0.0866373		277	0.163323		277	0.135181		277	0.11776		277	0.130046		277	0.163817
278	0		278	0		278	0		278	0.152341		278	0.0247689		278	0.00153488		278	0.0126366		278	0.153176
279	0		279	0		279	0		279	0.129869		279	0		279	0		279	0		279	0.133267
280	0		280	0		280	0		280	0		280	0		280	0		280	0		280	0
281	0		281	0		281	0		281	0		281	0		281	0		281	0		281	0
282	0		282	0		282	0		282	0.0946659		282	0		282	0		282	0		282	0.107689
283	0		283	0		283	0		283	0.146736		283	0		283	0		283	0		283	0.148182
284	0		284	0		284	0		284	0.151616		284	0.00160228		284	0		284	0		284	0.152666
285	0.0290175		285	0		285	0.00553834		285	0.159701		285	0.116849		285	0.0467129		285	0.101937		285	0.160247
286	0.130345		286	0.0841396		286	0.120236		286	0.16518		286	0.143085		286	0.131462		286	0.139456		286	0.16554
287	0.143097		287	0.130948		287	0.138153		287	0.167644		287	0.152293		287	0.142919		287	0.14928		287	0.167935
288	0.150615		288	0.141695		288	0.147612		288	0.168165		288	0.157667		288	0.150412		288	0.155491		288	0.168418
289	0.151152		289	0.142939		289	0.14785		289	0.171022		289	0.158588		289	0.149991		289	0.155721		289	0.171217
290	0.158869		290	0.150582		290	0.155789		290	0.173234		290	0.165481		290	0.158649		290	0.163673		290	0.173396
291	0.154618		291	0.145657		291	0.150879		291	0.173959		291	0.162921		291	0.154172		291	0.159981		291	0.174107
292	0.154745		292	0.147608		292	0.151914		292	0.169858		292	0.159024		292	0.152927		292	0.157069		292	0.170097
293	0.151975		293	0.143482		293	0.148578		293	0.169734		293	0.157572		293	0.150714		293	0.155109		293	0.169952
294	0.146865		294	0.137587		294	0.143219		294	0.168833		294	0.15407		294	0.146624		294	0.151258		294	0.169078
295	0.140412		295	0.125182		295	0.135091		295	0.167037		295	0.149535		295	0.140742		295	0.1465		295	0.167349
296	0.118926		296	0.0478424		296	0.100043		296	0.163756		296	0.136767		296	0.120473		296	0.132252		296	0.164186
297	0.0106608		297	0		297	0		297	0.159569		297	0.107125		297	0.0234159		297	0.0787733		297	0.160167
298	0		298	0		298	0		298	0.149901		298	0		298	0		298	0		298	0.150892
299	0		299	0		299	0		299	0.117719		299	0		299	0		299	0		299	0.122747
300	0		300	0		300	0		300	0		300	0		300	0		300	0		300	0
301	0		301	0		301	0		301	0		301	0		301	0		301	0		301	0
302	0		302	0		302	0		302	0.0454581		302	0		302	0		302	0		302	0.063368
303	0		303	0		303	0		303	0.134963		303	0		303	0		303	0		303	0.137254
304	0		304	0		304	0		304	0.143993		304	0		304	0		304	0		304	0.145617
305	0		305	0		305	0		305	0.15547		305	0.0105177		305	0		305	0		305	0.156167
306	0.0273664		306	0		306	0.00492764		306	0.160128		306	0.1193		306	0.0474174		306	0.106398		306	0.160649
307	0.112232		307	0.0293823		307	0.0803204		307	0.16258		307	0.135015		307	0.117621		307	0.12987		307	0.163014
308	0.130957		308	0.0982087		308	0.123244		308	0.164511		308	0.141506		308	0.130843		308	0.13826		308	0.164878
309	0.139039		309	0.126756		309	0.133801		309	0.16712		309	0.147012		309	0.138524		309	0.14408		309	0.167424
310	0.144341		310	0.134114		310	0.139625		310	0.168486		310	0.152177		310	0.144432		310	0.149441		310	0.168765
311	0.142196		311	0.130443		311	0.136877		311	0.168984		311	0.15145		311	0.142722		311	0.148438		311	0.169254
312	0.137278		312	0.120296		312	0.131401		312	0.166636		312	0.146461		312	0.137367		312	0.143362		312	0.166961
313	0.130686		313	0.1088		313	0.122096		313	0.166295		313	0.143459		313	0.130335		313	0.139589		313	0.166674
314	0.121657		314	0.0810314		314	0.110076		314	0.164663		314	0.137374		314	0.120905		314	0.132182		314	0.165103
315	0.100954		315	0.0208445		315	0.0635496		315	0.16283		315	0.129062		315	0.108469		315	0.122553		315	0.163341
316	0.0055065		316	0		316	0		316	0.156916		316	0.0827581		316	0.0121276		316	0.050539		316	0.157521
317	0		317	0		317	0		317	0.151786		317	0		317	0		317	0		317	0.152598
318	0		318	0		318	0		318	0.141309		318	0		318	0		318	0		318	0.143091
319	0		319	0		319	0		319	0.0317413		319	0		319	0		319	0		319	0.0435348
320	0		320	0		320	0		320	0		320	0		320	0		320	0		320	0
321	0		321	0		321	0		321	0		321	0		321	0		321	0		321	0
322	0		322	0		322	0		322	0		322	0		322	0		322	0		322	0.0035063
323	0		323	0		323	0		323	0.107609		323	0		323	0		323	0		323	0.121563
324	0		324	0		324	0		324	0.132978		324	0		324	0		324	0		324	0.136186
325	0		325	0		325	0		325	0.146043		325	0		325	0		325	0		325	0.147375
326	0		326	0		326	0		326	0.151579		326	0.00263164		326	0		326	0		326	0.152423
327	0		327	0		327	0		327	0.155024		327	0.0541463		327	0.00337711		327	0.0291949		327	0.155674
328	0.0167861		328	0		328	0.00416572		328	0.155713		328	0.0888169		328	0.0259215		328	0.0621452		328	0.156295
329	0.0558038		329	0.00948573		329	0.0318112		329	0.156412		329	0.114404		329	0.0681784		329	0.10439		329	0.156991
330	0.088241		330	0.0285091		330	0.0593853		330	0.158058		330	0.114036		330	0.0988277		330	0.10938		330	0.158679
331	0.0750949		331	0.018996		331	0.0464227		331	0.156492		331	0.111674		331	0.0926565		331	0.106101		331	0.157197
332	0.0377143		332	0.00355802		332	0.0181761		332	0.156421		332	0.101464		332	0.0509256		332	0.0905063		332	0.157248
333	0.0518118		333	0.00102427		333	0.019624		333	0.159614		333	0.111568		333	0.0689962		333	0.104076		333	0.160314
334	0.0131835		334	0		334	0.00087497		334	0.158939		334	0.0996843		334	0.0225883		334	0.0685761		334	0.159687
335	0		335	0		335	0		335	0.157611		335	0.0488661		335	0.000712684		335	0.0206347		335	0.15843
336	0		336	0		336	0		336	0.148818		336	0		336	0		336	0		336	0.149969
337	0		337	0		337	0		337	0.142722		337	0		337	0		337	0		337	0.144204
338	0		338	0		338	0		338	0.118178		338	0		338	0		338	0		338	0.125242
339	0		339	0		339	0		339	0.00175186		339	0		339	0		339	0		339	0.00838698
340	0		340	0		340	0		340	0		340	0		340	0		340	0		340	0
341	0		341	0		341	0		341	0		341	0		341	0		341	0		341	0
342	0		342	0		342	0		342	0		342	0		342	0		342	0		342	0
343	0		343	0		343	0		343	0		343	0		343	0		343	0		343	0.00886983
344	0		344	0		344	0		344	0.0362577		344	0		344	0		344	0		344	0.0569269
345	0		345	0		345	0		345	0.12412		345	0		345	0		345	0		345	0.129193
346	0		346	0		346	0		346	0.128898		346	0		346	0		346	0		346	0.131959
347	0		347	0		347	0		347	0.132837		347	0		347	0		347	0		347	0.134842
348	0		348	0		348	0		348	0.138898		348	0		348	0		348	0		348	0.140425
349	0		349	0		349	0		349	0.143673		349	0.000264023		349	0		349	0		349	0.144708
350	0		350	0		350	0		350	0.145196		350	0.00905183		350	0		350	0.00289417		350	0.146138
351	0		351	0		351	0		351	0.152728		351	0.00626569		351	0		351	0.00111841		351	0.15427
352	0		352	0		352	0		352	0.150133		352	0		352	0		352	0		352	0.151392
353	0		353	0		353	0		353	0.151511		353	0.00648974		353	0		353	0.000342685		353	0.152551
354	0		354	0		354	0		354	0.15118		354	0		354	0		354	0		354	0.152271
355	0		355	0		355	0		355	0.150443		355	0		355	0		355	0		355	0.151721
356	0		356	0		356	0		356	0.135178		356	0		356	0		356	0		356	0.137913
357	0		357	0		357	0		357	0.0770133		357	0		357	0		357	0		357	0.0921094
358	0		358	0		358	0		358	0.00243623		358	0		358	0		358	0		358	0.00990276
359	0		359	0		359	0		359	0		359	0		359	0		359	0		359	0
360	0		360	0		360	0		360	0		360	0		360	0		360	0		360	0
361	0		361	0		361	0		361	0		361	0		361	0		361	0		361	0
362	0		362	0		362	0		362	0		362	0		362	0		362	0		362	0
363	0		363	0		363	0		363	0		363	0		363	0		363	0		363	0
364	0		364	0		364	0		364	0		364	0		364	0		364	0		364	0
365	0		365	0		365	0		365	0.010261		365	0		365	0		365	0		365	0.0228285
366	0		366	0		366	0		366	0.0308408		366	0		366	0		366	0		366	0.0481601
367	0		367	0		367	0		367	0.0625467		367	0		367	0		367	0		367	0.0794413
368	0		368	0		368	0		368	0.0955469		368	0		368	0		368	0		368	0.108434
369	0		369	0		369	0		369	0.0676273		369	0		369	0		369	0		369	0.0802969
370	0		370	0		370	0		370	0.119783		370	0		370	0		370	0		370	0.124167
371	0		371	0		371	0		371	0.138799		371	0		371	0		371	0		371	0.141155
372	0		372	0		372	0		372	0.138707		372	0		372	0		372	0		372	0.141097
373	0		373	0		373	0		373	0.130588		373	0		373	0		373	0		373	0.134032
374	0		374	0		374	0		374	0.113692		374	0		374	0		374	0		374	0.122556
375	0		375	0		375	0		375	0.126252		375	0		375	0		375	0		375	0.129108
376	0		376	0		376	0		376	0.0746743		376	0		376	0		376	0		376	0.0949428
377	0		377	0		377	0		377	0		377	0		377	0		377	0		377	0
378	0		378	0		378	0		378	0		378	0		378	0		378	0		378	0
379	0		379	0		379	0		379	0		379	0		379	0		379	0		379	0
380	0		380	0		380	0		380	0		380	0		380	0		380	0		380	0
381	0		381	0		381	0		381	0		381	0		381	0		381	0		381	0
382	0		382	0		382	0		382	0		382	0		382	0		382	0		382	0
383	0		383	0		383	0		383	0		383	0		383	0		383	0		383	0
384	0		384	0		384	0		384	0		384	0		384	0		384	0		384	0
385	0		385	0		385	0		385	0		385	0		385	0		385	0		385	0
386	0		386	0		386	0		386	0		386	0		386	0		386	0		386	0
387	0		387	0		387	0		387	0		387	0		387	0		387	0		387	0
388	0		388	0		388	0		388	0		388	0		388	0		388	0		388	0
389	0		389	0		389	0		389	0		389	0		389	0		389	0		389	0
390	0		390	0		390	0		390	0		390	0		390	0		390	0		390	0
391	0		391	0		391	0		391	0.000627313		391	0		391	0		391	0		391	0.00159157
392	0		392	0		392	0		392	0.000984528		392	0		392	0		392	0		392	0.00209332
393	0		393	0		393	0		393	0		393	0		393	0		393	0		393	0
394	0		394	0		394	0		394	0		394	0		394	0		394	0		394	0
395	0		395	0		395	0		395	0		395	0		395	0		395	0		395	2.20496e-06
396	0		396	0		396	0		396	0		396	0		396	0		396	0		396	0
397	0		397	0		397	0		397	0		397	0		397	0		397	0		397	0
398	0		398	0		398	0		398	0		398	0		398	0		398	0		398	0
399	0		399	0		399	0		399	0		399	0		399	0		399	0		399	0
400	0		400	0		400	0		400	0		400	0		400	0		400	0		400	0
401	1.31978e-06		401	1.40266e-06		401	1.37306e-06		401	1.18568e-06		401	1.31978e-06		401	1.40266e-06		401	1.37306e-06		401	1.18639e-06
402	0		402	0		402	0		402	2.79409e-08		402	0		402	0		402	0		402	2.7941e-08
403	0		403	0		403	0		403	0		403	0		403	0		403	0		403	0
404	9.74488e-07		404	8.72877e-07		404	9.82438e-07		404	2.5583e-07		404	9.74513e-07		404	8.73004e-07		404	9.82469e-07		404	2.55834e-07
405	1.33174e-06		405	1.03209e-06		405	1.36977e-06		405	2.72799e-07		405	1.33198e-06		405	1.03303e-06		405	1.37003e-06		405	2.72838e-07
406	9.17248e-07		406	6.7462e-07		406	8.9778e-07		406	2.50122e-07		406	9.1738e-07		406	6.75177e-07		406	8.97934e-07		406	2.50133e-07
407	2.53706e-06		407	2.48846e-06		407	2.68629e-06		407	4.81624e-07		407	2.53735e-06		407	2.48953e-06		407	2.68661e-06		407	4.81672e-07
408	2.29e-06		408	1.96309e-06		408	2.33612e-06		408	5.57928e-07		408	2.29017e-06		408	1.96392e-06		408	2.33633e-06		408	5.57951e-07
409	1.27225e-07		409	0		409	0		409	0.00301616		409	1.27678e-07		409	0		409	0		409	0.00422912
410	0		410	0		410	0		410	0.00337494		410	0		410	0		410	0		410	0.00483547
411	0		411	0		411	0		411	0.000214336		411	0		411	0		411	0		411	0.00111392
412	0		412	0		412	0		412	0		412	0		412	0		412	0		412	0
413	0		413	0		413	0		413	0		413	0		413	0		413	0		413	0
414	0		414	0		414	0		414	0		414	0		414	0		414	0		414	0
415	0		415	0		415	0		415	0		415	0		415	0		415	0		415	0
416	0		416	0		416	0		416	0		416	0		416	0		416	0		416	0
417	0		417	0		417	0		417	0		417	0		417	0		417	0		417	0
418	3.221e-06		418	3.02038e-06		418	3.22762e-06		418	1.25083e-06		418	3.22103e-06		418	3.02049e-06		418	3.22765e-06		418	1.26228e-06
419	4.65763e-07		419	0		419	1.70426e-07		419	6.40748e-07		419	4.65769e-07		419	0		419	1.70434e-07		419	6.40748e-07
420	0		420	0		420	0		420	0		420	0		420	0		420	0		420	0
421	0		421	0		421	0		421	1.26134e-08		421	0		421	0		421	0		421	1.26135e-08
422	0		422	0		422	0		422	1.00695e-05		422	0		422	0		422	0		422	1.00696e-05
423	0		423	0		423	0		423	9.7415e-06		423	0		423	0		423	0		423	9.74174e-06
424	0		424	0		424	0		424	0.0306446		424	0		424	0		424	0		424	0.0535612
425	0		425	0		425	0		425	0.127136		425	0		425	0		425	0		425	0.131854
426	0		426	0		426	0		426	0.143787		426	0		426	0		426	0		426	0.146387
427	0		427	0		427	0		427	0.133709		427	0		427	0		427	0		427	0.136217
428	0		428	0		428	0		428	0.139686		428	0		428	0		428	0		428	0.141123
429	0		429	0		429	0		429	0.141811		429	0		429	0		429	0		429	0.143707
430	0		430	0		430	0		430	0.142552		430	0		430	0		430	0		430	0.144575
431	0		431	0		431	0		431	0.135181		431	0		431	0		431	0		431	0.138385
432	0		432	0		432	0		432	0.137173		432	0		432	0		432	0		432	0.140752
433	0		433	0		433	0		433	0.140008		433	0		433	0		433	0		433	0.142675
434	0		434	0		434	0		434	0.138191		434	0		434	0		434	0		434	0.142516
435	0		435	0		435	0		435	0.0883996		435	0		435	0		435	0		435	0.10658
436	0		436	0		436	0		436	0.0332555		436	0		436	0		436	0		436	0.0507592
437	0		437	0		437	0		437	0.0311103		437	0		437	0		437	0		437	0.0467674
438	0		438	0		438	0		438	2.16637e-06		438	0		438	0		438	0		438	2.16674e-06
439	0		439	0		439	0		439	4.31211e-06		439	0		439	0		439	0		439	4.31219e-06
440	0		440	0		440	0		440	4.90952e-07		440	0		440	0		440	0		440	4.90952e-07
441	0		441	0		441	0		441	0		441	0		441	0		441	0		441	0
442	0		442	0		442	0		442	1.65398e-06		442	0		442	0		442	0		442	1.65426e-06
443	0		443	0		443	0		443	0.0548382		443	0		443	0		443	0		443	0.0767828
444	0		444	0		444	0		444	0.139865		444	0		444	0		444	0		444	0.14301
445	0		445	0		445	0		445	0.148765		445	0		445	0		445	0		445	0.149601
446	0		446	0		446	0		446	0.154424		446	0.0125418		446	0		446	0.00254585		446	0.155028
447	0.003867		447	0		447	0		447	0.153959		447	0.0604519		447	0.0121749		447	0.0379302		447	0.154603
448	0		448	0		448	0		448	0.157825		448	0.0240388		448	0.00152134		448	0.0113539		448	0.158273
449	0.0107461		449	0		449	0.00255063		449	0.15963		449	0.0537163		449	0.019021		449	0.0370483		449	0.160098
450	0.001428		450	0		450	0		450	0.157011		450	0.0363713		450	0.00553053		450	0.0193306		450	0.15764
451	0.00721718		451	0		451	0.000695455		451	0.154928		451	0.0470046		451	0.013141		451	0.0307131		451	0.155747
452	0		452	0		452	0		452	0.15172		452	0.0227639		452	0.00241961		452	0.0120069		452	0.152634
453	0		453	0		453	0		453	0.155757		453	0.014934		453	0.000462469		453	0.00620754		453	0.156467
454	0		454	0		454	0		454	0.151131		454	0.00363972		454	0		454	0.000712187		454	0.152136
455	0		455	0		455	0		455	0.144319		455	0		455	0		455	0		455	0.146138
456	0		456	0		456	0		456	0.138632		456	0		456	0		456	0		456	0.141435
457	0		457	0		457	0		457	0.136396		457	0		457	0		457	0		457	0.139629
458	0		458	0		458	0		458	0.0517268		458	0		458	0		458	0		458	0.0771101
459	0		459	0		459	0		459	0		459	0		459	0		459	0		459	0
460	1.7265e-07		460	0		460	7.48393e-08		460	1.50127e-07		460	1.72666e-07		460	0		460	7.48578e-08		460	1.50129e-07
461	0		461	0		461	0		461	6.69732e-08		461	0		461	0		461	0		461	6.69755e-08
462	0		462	0		462	0		462	0.0268758		462	0		462	0		462	0		462	0.0419036
463	0		463	0		463	0		463	0.138735		463	0		463	0		463	0		463	0.142412
464	0		464	0		464	0		464	0.14954		464	0		464	0		464	0		464	0.150645
465	0		465	0		465	0		465	0.155681		465	0.0356434		465	0		465	0.00860618		465	0.156295
466	0.0548159		466	0		466	0.012337		466	0.160875		466	0.129053		466	0.0888114		466	0.119758		466	0.161328
467	0.12575		467	0.0397441		467	0.102304		467	0.164567		467	0.146741		467	0.130622		467	0.142093		467	0.164803
468	0.114554		468	0.0573037		468	0.0926307		468	0.163219		468	0.138832		468	0.122071		468	0.133162		468	0.163537
469	0.131506		469	0.110161		469	0.123429		469	0.163056		469	0.143769		469	0.134616		469	0.140595		469	0.16346
470	0.109776		470	0.0679129		470	0.0994584		470	0.16113		470	0.125302		470	0.114525		470	0.120916		470	0.161654
471	0.11802		471	0.093546		471	0.110692		471	0.1603		471	0.129186		471	0.119436		471	0.125809		471	0.160966
472	0.120144		472	0.0576608		472	0.0963523		472	0.15896		472	0.14069		472	0.127262		472	0.136184		472	0.15935
473	0.103293		473	0.0309246		473	0.0743052		473	0.161331		473	0.123514		473	0.112037		473	0.118761		473	0.16181
474	0.0771854		474	0.00599647		474	0.0358431		474	0.157639		474	0.115437		474	0.103477		474	0.111644		474	0.158351
475	0.00109036		475	0		475	0		475	0.15751		475	0.0919259		475	0.013574		475	0.0549099		475	0.158257
476	0		476	0		476	0		476	0.15621		476	0.0191885		476	0		476	0.00114182		476	0.157197
477	0		477	0		477	0		477	0.150981		477	0		477	0		477	0		477	0.152575
478	0		478	0		478	0		478	0.124469		478	0		478	0		478	0		478	0.130557
479	0		479	0		479	0		479	0.00532052		479	0		479	0		479	0		479	0.0105869
480	0		480	0		480	0		480	0		480	0		480	0		480	0		480	0
481	0		481	0		481	0		481	0		481	0		481	0		481	0		481	0
482	0		482	0		482	0		482	0.127449		482	0		482	0		482	0		482	0.132797
483	0		483	0		483	0		483	0.149288		483	0		483	0		483	0		483	0.15058
484	0		484	0		484	0		484	0.1551		484	0.037195		484	0		484	0.00801361		484	0.15589
485	0.0500133		485	0		485	0.0135013		485	0.160746		485	0.134286		485	0.0848845		485	0.121608		485	0.161047
486	0.139855		486	0.108376		486	0.129004		486	0.16606		486	0.15532		486	0.141715		486	0.150974		486	0.166238
487	0.15624		487	0.143325		487	0.152014		487	0.165066		487	0.164038		487	0.157934		487	0.161843		487	0.165137
488	0.154132		488	0.146782		488	0.150898		488	0.16503		488	0.161591		488	0.156349		488	0.160307		488	0.165349
489	0.152845		489	0.144678		489	0.149139		489	0.167011		489	0.161108		489	0.154946		489	0.158879		489	0.167285
490	0.154287		490	0.147666		490	0.151531		490	0.164455		490	0.161102		490	0.156023		490	0.159744		490	0.164788
491	0.15761		491	0.150037		491	0.154595		491	0.168534		491	0.165419		491	0.159746		491	0.163989		491	0.168733
492	0.152047		492	0.142077		492	0.147696		492	0.16647		492	0.161145		492	0.154352		492	0.158688		492	0.166737
493	0.150747		493	0.137635		493	0.145502		493	0.165559		493	0.161781		493	0.154369		493	0.159299		493	0.165906
494	0.146648		494	0.125421		494	0.139276		494	0.163989		494	0.160078		494	0.151763		494	0.157304		494	0.164404
495	0.117755		495	0.029553		495	0.0872168		495	0.161581		495	0.143229		495	0.12668		495	0.137319		495	0.162122
496	0.0179797		496	0		496	0.000537553		496	0.160891		496	0.126936		496	0.0532403		496	0.111601		496	0.161549
497	0		497	0		497	0		497	0.157072		497	0.0241293		497	0		497	0.00354347		497	0.157826
498	0		498	0		498	0		498	0.147896		498	0		498	0		498	0		498	0.149215
499	0		499	0		499	0		499	0.10595		499	0		499	0		499	0		499	0.113166
500	1.29635e-06		500	1.17382e-06		500	1.32291e-06		500	3.22765e-07		500	1.29643e-06		500	1.17415e-06		500	1.323e-06		500	3.22773e-07
501	0		501	0		501	0		501	0.000550049		501	0		501	0		501	0		501	0.0015883
502	0		502	0		502	0		502	0.143028		502	0		502	0		502	0		502	0.145634
503	0		503	0		503	0		503	0.155772		503	0.0115478		503	0		503	0.0016688		503	0.15656
504	0.03975		504	0		504	0.00840217		504	0.15974		504	0.120728		504	0.0764188		504	0.110746		504	0.160315
505	0.129386		505	0.0967756		505	0.119587		505	0.164337		505	0.145653		505	0.133413		505	0.140757		505	0.164625
506	0.151065		506	0.139979		506	0.146296		506	0.165779		506	0.160552		506	0.154478		506	0.158918		506	0.166026
507	0.163896		507	0.157434		507	0.161202		507	0.169841		507	0.16868		507	0.165893		507	0.168624		507	0.169953
508	0.168534		508	0.163014		508	0.166126		508	0.171347		508	0.169732		508	0.169842		508	0.16973		508	0.171434
509	0.172114		509	0.169035		509	0.171491		509	0.172887		509	0.171944		509	0.172439		509	0.17191		509	0.172926
510	0.168857		510	0.165851		510	0.168141		510	0.171153		510	0.169684		510	0.169363		510	0.169529		510	0.17121
511	0.163146		511	0.155928		511	0.160201		511	0.172019		511	0.168359		511	0.167089		511	0.16797		511	0.17472
512	0.164369		512	0.159734		512	0.163049		512	0.168106		512	0.16672		512	0.165472		512	0.166418		512	0.16822
513	0.16583		513	0.15947		513	0.163749		513	0.170106		513	0.167883		513	0.165917		513	0.167305		513	0.170297
514	0.161052		514	0.154392		514	0.158229		514	0.16944		514	0.166562		514	0.163126		514	0.165741		514	0.169664
515	0.144729		515	0.13173		515	0.137625		515	0.168666		515	0.158923		515	0.147054		515	0.155194		515	0.16889
516	0.126444		516	0.0704709		516	0.111919		516	0.167272		516	0.154241		516	0.128376		516	0.148957		516	0.16768
517	0.023007		517	0		517	0.00159044		517	0.164718		517	0.122839		517	0.0617594		517	0.113606		517	0.165231
518	0		518	0		518	0		518	0.158931		518	0.0121707		518	0		518	0.00185468		518	0.159568
519	0		519	0		519	0		519	0.137857		519	0		519	0		519	0		519	0.139384
520	0		520	0		520	0		520	0.00181287		520	0		520	0		520	0		520	0.00299019
521	0		521	0		521	0		521	0.00847968		521	0		521	0		521	0		521	0.0107026
522	0		522	0		522	0		522	0.148913		522	0		522	0		522	0		522	0.150774
523	0.00153557		523	0		523	0		523	0.158037		523	0.0525006		523	0.00820722		523	0.0319539		523	0.158605
524	0.119993		524	0.0334311		524	0.0933734		524	0.161622		524	0.141871		524	0.127624		524	0.137821		524	0.162071
525	0.153617		525	0.138792		525	0.147745		525	0.16883		525	0.163701		525	0.156218		525	0.161322		525	0.168758
526	0.162521		526	0.155137		526	0.159607		526	0.169526		526	0.168313		526	0.165149		526	0.168324		526	0.169466
527	0.168265		527	0.162511		527	0.166383		527	0.173115		527	0.172408		527	0.171627		527	0.172549		527	0.173167
528	0.170864		528	0.166742		528	0.16957		528	0.17451		528	0.172762		528	0.172613		528	0.172665		528	0.174913
529	0.174891		529	0.174295		529	0.174509		529	0.176081		529	0.175128		529	0.175089		529	0.174994		529	0.176821
530	0.176748		530	0.177074		530	0.176732		530	0.17638		530	0.176691		530	0.176669		530	0.176646		530	0.176413
531	0.176997		531	0.176891		531	0.176804		531	0.177338		531	0.177404		531	0.177049		531	0.177257		531	0.177437
532	0.174121		532	0.174047		532	0.174006		532	0.173964		532	0.174521		532	0.174079		532	0.174409		532	0.174025
533	0.174665		533	0.173784		533	0.174452		533	0.174946		533	0.174751		533	0.174833		533	0.174718		533	0.17501
534	0.171648		534	0.166977		534	0.17034		534	0.172932		534	0.172283		534	0.17234		534	0.17225		534	0.173027
535	0.159901		535	0.153284		535	0.157356		535	0.167064		535	0.164778		535	0.162047		535	0.164118		535	0.167421
536	0.148011		536	0.131017		536	0.142308		536	0.16383		536	0.15884		536	0.151428		536	0.156665		536	0.164359
537	0.0755213		537	0.00775757		537	0.0369112		537	0.160431		537	0.130043		537	0.104755		537	0.120742		537	0.160938
538	0		538	0		538	0		538	0.150243		538	0.00819699		538	0		538	0.000816419		538	0.151352
539	0		539	0		539	0		539	0.138845		539	0		539	0		539	0		539	0.140888
540	5.73621e-07		540	4.42536e-07		540	6.28882e-07		540	6.79451e-08		540	5.73738e-07		540	4.42988e-07		540	6.29009e-07		540	6.79594e-08
541	0		541	0		541	0		541	0.00406017		541	0		541	0		541	0		541	0.00491143
542	0		542	0		542	0		542	0.156619		542	0		542	0		542	0		542	0.157582
543	0.0138817		543	0		543	0.00328593		543	0.162583		543	0.088803		543	0.0262546		543	0.055895		543	0.162925
544	0.125543		544	0.101544		544	0.117972		544	0.164685		544	0.139413		544	0.127288		544	0.134917		544	0.165121
545	0.153765		545	0.143996		545	0.150585		545	0.169301		545	0.163165		545	0.156237		545	0.160921		545	0.169566
546	0.168973		546	0.163717		546	0.166883		546	0.172127		546	0.172306		546	0.17008		546	0.1724		546	0.172134
547	0.171515		547	0.168282		547	0.170676		547	0.173002		547	0.172662		547	0.172641		547	0.17267		547	0.173618
548	0.175137		548	0.174877		548	0.174917		548	0.175828		548	0.175481		548	0.175533		548	0.175409		548	0.176538
549	0.179537		549	0.179762		549	0.179535		549	0.179648		549	0.179349		549	0.179335		549	0.179274		549	0.179884
550	0.183478		550	0.183379		550	0.18341		550	0.182598		550	0.183569		550	0.183641		550	0.183558		550	0.182638
551	0.188991		551	0.188928		551	0.188934		551	0.188821		551	0.188847		551	0.188757		551	0.188764		551	0.188784
552	0.185195		552	0.185121		552	0.185134		552	0.183101		552	0.185146		552	0.184989		552	0.185106		552	0.183122
553	0.177942		553	0.17751		553	0.17763		553	0.17936		553	0.178341		553	0.178183		553	0.178257		553	0.180226
554	0.171617		554	0.168403		554	0.170695		554	0.175118		554	0.173638		554	0.173226		554	0.173454		554	0.176936
555	0.163684		555	0.155751		555	0.160456		555	0.173076		555	0.171341		555	0.168999		555	0.170805		555	0.173229
556	0.154104		556	0.142649		556	0.14928		556	0.168379		556	0.164851		556	0.158349		556	0.163002		556	0.168759
557	0.125899		557	0.0667604		557	0.109559		557	0.164868		557	0.145429		557	0.129727		557	0.140325		557	0.165223
558	0.0044572		558	0		558	0		558	0.158924		558	0.0769068		558	0.0127943		558	0.0386223		558	0.15946
559	0		559	0		559	0		559	0.150848		559	0		559	0		559	0		559	0.151764
560	4.71926e-06		560	4.61875e-06		560	4.86617e-06		560	0.00423745		560	4.71948e-06		560	4.61955e-06		560	4.86641e-06		560	0.00524144
561	2.81442e-06		561	2.24962e-06		561	2.92088e-06		561	0.00474383		561	2.815e-06		561	2.25153e-06		561	2.9215e-06		561	0.00602718
562	0		562	0		562	0		562	0.14792		562	0.000999312		562	0		562	0		562	0.149436
563	0.0557286		563	0.00505812		563	0.0266259		563	0.161915		563	0.123555		563	0.0722331		563	0.108004		563	0.162389
564	0.135926		564	0.118965		564	0.130269		564	0.170807		564	0.145636		564	0.136707		564	0.141702		564	0.170951
565	0.153915		565	0.145565		565	0.149939		565	0.170371		565	0.161634		565	0.154415		565	0.158909		565	0.170306
566	0.171733		566	0.166403		566	0.169793		566	0.170794		566	0.169069		566	0.171351		566	0.169579		566	0.170482
567	0.174411		567	0.174611		567	0.174749		567	0.174002		567	0.172771		567	0.173745		567	0.172753		567	0.173912
568	0.176816		568	0.17676		568	0.17674		568	0.176132		568	0.176899		568	0.176731		568	0.176821		568	0.176182
569	0.184893		569	0.184696		569	0.184966		569	0.181726		569	0.184517		569	0.184415		569	0.184647		569	0.181916
570	0.189297		570	0.189119		570	0.189424		570	0.187473		570	0.189004		570	0.188733		570	0.189194		570	0.18748
571	0.206629		571	0.206141		571	0.207726		571	0.191963		571	0.205384		571	0.204457		571	0.206441		571	0.191766
572	0.191264		572	0.190688		572	0.191214		572	0.189672		572	0.190859		572	0.189999		572	0.190909		572	0.189668
573	0.186092		573	0.186002		573	0.186034		573	0.18441		573	0.186158		573	0.185989		573	0.186128		573	0.184456
574	0.174741		574	0.174686		574	0.174649		574	0.174088		574	0.174839		574	0.174279		574	0.174658		574	0.17414
575	0.169081		575	0.165598		575	0.168258		575	0.170826		575	0.168992		575	0.168603		575	0.168616		575	0.170864
576	0.160659		576	0.150683		576	0.156474		576	0.169652		576	0.167483		576	0.161842		576	0.166226		576	0.169736
577	0.145463		577	0.119199		577	0.13641		577	0.167624		577	0.156636		577	0.145547		577	0.153028		577	0.167844
578	0.0479291		578	0.0017373		578	0.0201883		578	0.161992		578	0.119123		578	0.0620941		578	0.100494		578	0.162446
579	0		579	0		579	0		579	0.15555		579	0.000672752		579	0		579	0		579	0.156323
580	0		580	0		580	0		580	0.00528292		580	0		580	0		580	0		580	0.00631737
581	0		581	0		581	0		581	0		581	0		581	0		581	0		581	0
582	0		582	0		582	0		582	0.129349		582	0		582	0		582	0		582	0.132327
583	0		583	0		583	0		583	0.155504		583	0.0537708		583	0.00184819		583	0.0220176		583	0.155962
584	0.115873		584	0.0457796		584	0.0917039		584	0.162013		584	0.134977		584	0.123131		584	0.130878		584	0.162363
585	0.152239		585	0.142504		585	0.148032		585	0.165497		585	0.161052		585	0.154902		585	0.158907		585	0.165667
586	0.16615		586	0.16113		586	0.163845		586	0.168528		586	0.167734		586	0.167611		586	0.167628		586	0.168624
587	0.174028		587	0.173463		587	0.173837		587	0.174092		587	0.174245		587	0.174		587	0.17416		587	0.174139
588	0.184938		588	0.184437		588	0.184956		588	0.182544		588	0.184689		588	0.184574		588	0.184791		588	0.182575
589	0.190248		589	0.18992		589	0.190417		589	0.189192		589	0.189905		589	0.189887		589	0.189936		589	0.189162
590	0.213223		590	0.213203		590	0.213221		590	0.194124		590	0.213218		590	0.213189		590	0.213216		590	0.193769
591	0.213168		591	0.213153		591	0.213166		591	0.205549		591	0.213169		591	0.213137		591	0.213172		591	0.205193
592	0.207095		592	0.206684		592	0.207937		592	0.190421		592	0.205456		592	0.204078		592	0.206212		592	0.1904
593	0.186098		593	0.186061		593	0.186133		593	0.184697		593	0.186026		593	0.186055		593	0.186067		593	0.184675
594	0.178837		594	0.179334		594	0.17891		594	0.177553		594	0.178305		594	0.17853		594	0.178255		594	0.178192
595	0.175403		595	0.173508		595	0.175327		595	0.174806		595	0.17428		595	0.174422		595	0.174002		595	0.174795
596	0.169267		596	0.162158		596	0.166354		596	0.172509		596	0.173186		596	0.169649		596	0.172743		596	0.172492
597	0.148379		597	0.137179		597	0.142579		597	0.165543		597	0.157082		597	0.14892		597	0.154371		597	0.165843
598	0.0673782		598	0.0187793		598	0.0431801		598	0.163392		598	0.122126		598	0.0821341		598	0.113916		598	0.163842
599	0		599	0		599	0		599	0.157074		599	0.00172511		599	0		599	0		599	0.157899
600	2.27817e-06		600	1.62927e-06		600	2.32825e-06		600	0.00369234		600	2.27843e-06		600	1.6302e-06		600	2.32855e-06		600	0.00452416
601	0		601	0		601	0		601	0		601	0		601	0		601	0		601	0.000113797
602	0		602	0		602	0		602	0.14536		602	0		602	0		602	0		602	0.147073
603	0.00894276		603	0		603	0.00242838		603	0.161288		603	0.0663925		603	0.0188073		603	0.0391893		603	0.161785
604	0.113966		604	0.10112		604	0.108659		604	0.168258		604	0.129819		604	0.116115		604	0.123828		604	0.168599
605	0.158517		605	0.150793		605	0.155203		605	0.170479		605	0.167115		605	0.162013		605	0.165537		605	0.170859
606	0.170046		606	0.164426		606	0.167962		606	0.174964		606	0.1744		606	0.173629		606	0.174267		606	0.175158
607	0.176018		607	0.175427		607	0.175691		607	0.176979		607	0.177008		607	0.177126		607	0.17706		607	0.178744
608	0.179394		608	0.179504		608	0.179373		608	0.180567		608	0.179179		608	0.179272		608	0.179158		608	0.180843
609	0.185001		609	0.1851		609	0.185168		609	0.181022		609	0.184379		609	0.184258		609	0.184694		609	0.181304
610	0.190618		610	0.190533		610	0.191397		610	0.188204		610	0.189915		610	0.189892		610	0.190113		610	0.188197
611	0.213205		611	0.21318		611	0.213197		611	0.190397		611	0.213206		611	0.213184		611	0.213201		611	0.190495
612	0.189421		612	0.189351		612	0.189547		612	0.187605		612	0.189146		612	0.188871		612	0.189441		612	0.187605
613	0.179736		613	0.17997		613	0.179985		613	0.178637		613	0.17958		613	0.179677		613	0.17984		613	0.178874
614	0.172545		614	0.172742		614	0.172474		614	0.17197		614	0.172618		614	0.171691		614	0.172169		614	0.17243
615	0.168995		615	0.165512		615	0.168285		615	0.170409		615	0.169697		615	0.169499		615	0.169453		615	0.170518
616	0.157338		616	0.145791		616	0.152343		616	0.167953		616	0.164837		616	0.158365		616	0.163332		616	0.168151
617	0.131349		617	0.111385		617	0.124184		617	0.163257		617	0.144399		617	0.131985		617	0.139527		617	0.163646
618	0.0160708		618	0		618	0.00481175		618	0.161238		618	0.0827743		618	0.0234376		618	0.0545519		618	0.161756
619	0		619	0		619	0		619	0.155953		619	0		619	0		619	0		619	0.157017
620	0		620	0		620	0		620	0.00268266		620	0		620	0		620	0		620	0.00346138
621	0		621	0		621	0		621	0.00110821		621	0		621	0		621	0		621	0.00186025
622	0		622	0		622	0		622	0.150972		622	0		622	0		622	0		622	0.152471
623	0.00407481		623	0		623	0		623	0.159748		623	0.0368491		623	0.0101024		623	0.0243204		623	0.160295
624	0.128726		624	0.0813376		624	0.115956		624	0.157153		624	0.141633		624	0.131812		624	0.138704		624	0.157969
625	0.155481		625	0.145545		625	0.152061		625	0.168422		625	0.163733		625	0.157584		625	0.161915		625	0.168577
626	0.163556		626	0.157852		626	0.161104		626	0.166937		626	0.166348		626	0.165128		626	0.166079		626	0.167145
627	0.171979		627	0.170953		627	0.172017		627	0.171653		627	0.171363		627	0.171919		627	0.171375		627	0.171675
628	0.173492		628	0.173528		628	0.173412		628	0.17283		628	0.173545		628	0.173435		628	0.173505		628	0.172863
629	0.177165		629	0.177351		629	0.177184		629	0.176104		629	0.177038		629	0.176983		629	0.177016		629	0.176126
630	0.18482		630	0.185063		630	0.185177		630	0.181927		630	0.183704		630	0.18332		630	0.184312		630	0.181936
631	0.189665		631	0.189652		631	0.189701		631	0.188961		631	0.189442		631	0.189298		631	0.189543		631	0.188921
632	0.184512		632	0.184267		632	0.184471		632	0.182804		632	0.184402		632	0.184312		632	0.184422		632	0.183128
633	0.177707		633	0.178131		633	0.177698		633	0.177335		633	0.177297		633	0.17739		633	0.177225		633	0.177304
634	0.176054		634	0.176816		634	0.176139		634	0.175632		634	0.175146		634	0.175104		634	0.174866		634	0.175565
635	0.168269		635	0.164913		635	0.167414		635	0.170404		635	0.168917		635	0.168661		635	0.168661		635	0.170504
636	0.154341		636	0.145248		636	0.150096		636	0.166002		636	0.161873		636	0.155828		636	0.160262		636	0.166279
637	0.125036		637	0.0697523		637	0.106303		637	0.163972		637	0.144073		637	0.129272		637	0.137978		637	0.164337
638	0.00176161		638	0		638	0		638	0.158129		638	0.0573834		638	0.00698522		638	0.0300412		638	0.158733
639	0		639	0		639	0		639	0.150383		639	0		639	0		639	0		639	0.151693
640	0		640	0		640	0		640	0.000724873		640	0		640	0		640	0		640	0.00130347
641	0		641	0		641	0		641	0.00450145		641	0		641	0		641	0		641	0.00640238
642	0		642	0		642	0		642	0.148079		642	0		642	0		642	0		642	0.149891
643	0		643	0		643	0		643	0.158273		643	0.0397812		643	0		643	0.016137		643	0.158915
644	0.0960893		644	0.0125119		644	0.0517283		644	0.161474		644	0.135408		644	0.111262		644	0.12795		644	0.161997
645	0.147629		645	0.129794		645	0.142427		645	0.166074		645	0.159184		645	0.151391		645	0.156884		645	0.166278
646	0.16067		646	0.153206		646	0.157808		646	0.16793		646	0.166891		646	0.164222		646	0.166384		646	0.168159
647	0.172139		647	0.167214		647	0.171013		647	0.17311		647	0.174045		647	0.174333		647	0.174232		647	0.176908
648	0.171811		648	0.171893		648	0.171764		648	0.171933		648	0.171475		648	0.171496		648	0.171347		648	0.17196
649	0.173676		649	0.173531		649	0.173447		649	0.174008		649	0.17386		649	0.173222		649	0.1735		649	0.174047
650	0.176611		650	0.176641		650	0.176527		650	0.176158		650	0.176687		650	0.176575		650	0.176636		650	0.176249
651	0.181543		651	0.181476		651	0.181567		651	0.180602		651	0.18115		651	0.180736		651	0.181181		651	0.180639
652	0.177161		652	0.177351		652	0.177135		652	0.176441		652	0.177003		652	0.177116		652	0.176984		652	0.1765
653	0.174551		653	0.174779		653	0.174512		653	0.174177		653	0.174338		653	0.174521		653	0.174309		653	0.174187
654	0.173001		654	0.173217		654	0.172928		654	0.172895		654	0.172606		654	0.172595		654	0.172389		654	0.172907
655	0.16962		655	0.165872		655	0.168958		655	0.169963		655	0.168669		655	0.169811		655	0.168691		655	0.169994
656	0.161569		656	0.153983		656	0.158299		656	0.168631		656	0.167625		656	0.1626		656	0.165945		656	0.168698
657	0.12752		657	0.10945		657	0.121695		657	0.16509		657	0.139536		657	0.127935		657	0.135507		657	0.165434
658	0.0340152		658	0.000458086		658	0.013268		658	0.159525		658	0.103272		658	0.0490567		658	0.0862755		658	0.160142
659	0		659	0		659	0		659	0.149012		659	0		659	0		659	0		659	0.150466
660	2.36322e-06		660	1.59006e-06		660	2.39724e-06		660	0.00445234		660	2.36349e-06		660	1.59093e-06		660	2.39752e-06		660	0.00591571
661	2.97828e-06		661	2.36498e-06		661	3.01505e-06		661	8.46692e-07		661	2.97855e-06		661	2.36595e-06		661	3.01533e-06		661	8.46719e-07
662	0		662	0		662	0		662	0.136773		662	0		662	0		662	0		662	0.139744
663	0		663	0		663	0		663	0.154027		663	0.00557924		663	0		663	0		663	0.154845
664	0.0412475		664	0		664	0.0108219		664	0.162133		664	0.120676		664	0.0807545		664	0.111767		664	0.162591
665	0.136359		665	0.104578		665	0.126158		665	0.164485		665	0.152121		665	0.141768		665	0.148595		665	0.164805
666	0.15446		666	0.144949		666	0.150372		666	0.167134		666	0.163308		666	0.157476		666	0.161918		666	0.167364
667	0.167257		667	0.15991		667	0.16457		667	0.170036		667	0.169562		667	0.168498		667	0.169397		667	0.17014
668	0.170054		668	0.167719		668	0.169994		668	0.170869		668	0.168717		668	0.169355		668	0.168522		668	0.170877
669	0.170317		669	0.170327		669	0.170411		669	0.171642		669	0.169066		669	0.169589		669	0.168813		669	0.171636
670	0.173054		670	0.173891		670	0.17316		670	0.173781		670	0.171918		670	0.172197		670	0.17165		670	0.173767
671	0.172871		671	0.172519		671	0.172664		671	0.173131		671	0.173246		671	0.172559		671	0.172994		671	0.173208
672	0.171198		672	0.170771		672	0.170958		672	0.171596		672	0.171617		672	0.171052		672	0.171404		672	0.171668
673	0.169621		673	0.168348		673	0.169015		673	0.171416		673	0.170213		673	0.169894		673	0.170003		673	0.171487
674	0.167192		674	0.163296		674	0.165996		674	0.170112		674	0.168512		674	0.167969		674	0.168218		674	0.170209
675	0.165093		675	0.158344		675	0.162629		675	0.169359		675	0.168181		675	0.166515		675	0.1679		675	0.169443
676	0.155537		676	0.143562		676	0.151082		676	0.166776		676	0.163852		676	0.156852		676	0.161384		676	0.166948
677	0.11717		677	0.0443267		677	0.08612		677	0.159722		677	0.138963		677	0.123899		677	0.13396		677	0.160203
678	0		678	0		678	0		678	0.152112		678	0.0249176		678	0.00178428		678	0.0121966		678	0.152909
679	0		679	0		679	0		679	0.140263		679	0		679	0		679	0		679	0.142346
680	0		680	0		680	0		680	0		680	0		680	0		680	0		680	0
681	0		681	0		681	0		681	0		681	0		681	0		681	0		681	0
682	0		682	0		682	0		682	0.12025		682	0		682	0		682	0		682	0.127555
683	0		683	0		683	0		683	0.153163		683	0		683	0		683	0		683	0.154138
684	0		684	0		684	0		684	0.158037		684	0.0581907		684	0.00198804		684	0.0233958		684	0.158736
685	0.0928596		685	0.00466478		685	0.0409887		685	0.16094		685	0.136251		685	0.115956		685	0.13002		685	0.161456
686	0.140176		686	0.121472		686	0.133761		686	0.164372		686	0.152576		686	0.143691		686	0.14943		686	0.164708
687	0.151168		687	0.141293		687	0.146869		687	0.165776		687	0.15986		687	0.154001		687	0.158401		687	0.165958
688	0.150385		688	0.14157		688	0.146464		688	0.168328		688	0.162757		688	0.156567		688	0.161704		688	0.168566
689	0.1595		689	0.15184		689	0.156262		689	0.169606		689	0.167049		689	0.163197		689	0.166624		689	0.16972
690	0.16557		690	0.159578		690	0.163253		690	0.169937		690	0.167657		690	0.166497		690	0.167402		690	0.170018
691	0.165704		691	0.160389		691	0.163742		691	0.170147		691	0.168781		691	0.166229		691	0.168317		691	0.170233
692	0.154555		692	0.146124		692	0.151007		692	0.169356		692	0.164878		692	0.157981		692	0.163308		692	0.170368
693	0.157645		693	0.150799		693	0.154585		693	0.166608		693	0.162688		693	0.157938		693	0.161392		693	0.166791
694	0.155227		694	0.14727		694	0.151739		694	0.166036		694	0.161703		694	0.15622		694	0.159968		694	0.166262
695	0.150369		695	0.138812		695	0.145913		695	0.165932		695	0.158641		695	0.151278		695	0.155742		695	0.166151
696	0.132483		696	0.101085		696	0.1219		696	0.16367		696	0.145947		696	0.135847		696	0.142368		696	0.163988
697	0.0296754		697	0		697	0.00529452		697	0.158228		697	0.111467		697	0.0540132		697	0.0991024		697	0.15896
698	0		698	0		698	0		698	0.151033		698	0.00245197		698	0		698	0		698	0.152034
699	0		699	0		699	0		699	0.135611		699	0		699	0		699	0		699	0.13874
700	0		700	0		700	0		700	0		700	0		700	0		700	0		700	0
701	0		701	0		701	0		701	0		701	0		701	0		701	0		701	0
702	0		702	0		702	0		702	0.104649		702	0		702	0		702	0		702	0.118734
703	0		703	0		703	0		703	0.148505		703	0		703	0		703	0		703	0.150179
704	0		704	0		704	0		704	0.154991		704	0		704	0		704	0		704	0.155953
705	0		705	0		705	0		705	0.156423		705	0.085599		705	0.00661981		705	0.0434426		705	0.157247
706	0.0929848		706	0.00570664		706	0.040161		706	0.160759		706	0.132411		706	0.114351		706	0.126197		706	0.161318
707	0.126202		707	0.0757829		707	0.114005		707	0.162825		707	0.144642		707	0.13264		707	0.14087		707	0.163286
708	0.137831		708	0.117554		708	0.131776		708	0.164703		708	0.151519		708	0.142169		708	0.14831		708	0.165126
709	0.143577		709	0.129217		709	0.139273		709	0.166041		709	0.155607		709	0.1469		709	0.152752		709	0.166368
710	0.146211		710	0.135186		710	0.141925		710	0.163305		710	0.155459		710	0.148065		710	0.152952		710	0.163627
711	0.144755		711	0.132702		711	0.140977		711	0.16344		711	0.153476		711	0.146435		711	0.15104		711	0.163806
712	0.143405		712	0.128436		712	0.139064		712	0.164732		712	0.155289		712	0.147156		712	0.152867		712	0.165195
713	0.14464		713	0.125017		713	0.138231		713	0.162429		713	0.155247		713	0.147259		713	0.152383		713	0.162665
714	0.137205		714	0.0972302		714	0.125595		714	0.161727		714	0.151445		714	0.141327		714	0.14797		714	0.161939
715	0.118504		715	0.0516332		715	0.0927511		715	0.160747		715	0.145864		715	0.127347		715	0.140613		715	0.161002
716	0.0270976		716	0		716	0.00560256		716	0.158031		716	0.116464		716	0.0478587		716	0.0981037		716	0.158486
717	0		717	0		717	0		717	0.151392		717	0.00425255		717	0		717	0		717	0.152264
718	0		718	0		718	0		718	0.14394		718	0		718	0		718	0		718	0.145431
719	0		719	0		719	0		719	0.0974495		719	0		719	0		719	0		719	0.11268
720	0		720	0		720	0		720	0		720	0		720	0		720	0		720	0
721	0		721	0		721	0		721	0		721	0		721	0		721	0		721	0
722	0		722	0		722	0		722	0.00524189		722	0		722	0		722	0		722	0.0172866
723	0		723	0		723	0		723	0.124934		723	0		723	0		723	0		723	0.133227
724	0		724	0		724	0		724	0.145475		724	0		724	0		724	0		724	0.14766
725	0		725	0		725	0		725	0.151641		725	0		725	0		725	0		725	0.152793
726	0		726	0		726	0		726	0.153883		726	0.0331862		726	0.00074723		726	0.0136632		726	0.154817
727	0.017065		727	0		727	0.00170781		727	0.157391		727	0.111819		727	0.0444255		727	0.0961168		727	0.158129
728	0.0592286		728	0.00449357		728	0.0281544		728	0.158457		728	0.12405		728	0.0967526		728	0.117648		728	0.159156
729	0.10726		729	0.0351914		729	0.0778264		729	0.158885		729	0.13191		729	0.119255		729	0.127065		729	0.15956
730	0.0897073		730	0.0254949		730	0.0579859		730	0.160532		730	0.123159		730	0.10692		730	0.117605		730	0.161035
731	0.0751723		731	0.0184227		731	0.0463877		731	0.15947		731	0.122505		731	0.0992762		731	0.116258		731	0.15999
732	0.0787112		732	0.0185818		732	0.0487647		732	0.15695		732	0.124975		732	0.106111		732	0.118684		732	0.157473
733	0.0405661		733	0.00165507		733	0.017996		733	0.16162		733	0.119878		733	0.0669326		733	0.107742		733	0.161837
734	0.0151511		734	0		734	0.00213017		734	0.157982		734	0.10487		734	0.0306775		734	0.0674575		734	0.158158
735	0		735	0		735	0		735	0.157486		735	0.0499243		735	0.00463387		735	0.0258904		735	0.157779
736	0		736	0		736	0		736	0.152946		736	0.00134663		736	0		736	0		736	0.153617
737	0		737	0		737	0		737	0.142331		737	0		737	0		737	0		737	0.143936
738	0		738	0		738	0		738	0.132646		738	0		738	0		738	0		738	0.138092
739	0		739	0		739	0		739	0.0110264		739	0		739	0		739	0		739	0.0242628
740	0		740	0		740	0		740	0		740	0		740	0		740	0		740	0
741	0		741	0		741	0		741	0		741	0		741	0		741	0		741	0
742	0		742	0		742	0		742	0		742	0		742	0		742	0		742	0
743	0		743	0		743	0		743	0.00566237		743	0		743	0		743	0		743	0.0175211
744	0		744	0		744	0		744	0.078849		744	0		744	0		744	0		744	0.0973981
745	0		745	0		745	0		745	0.125939		745	0		745	0		745	0		745	0.133352
746	0		746	0		746	0		746	0.136197		746	0		746	0		746	0		746	0.140217
747	0		747	0		747	0		747	0.144309		747	0		747	0		747	0		747	0.14641
748	0		748	0		748	0		748	0.150043		748	0.00495037		748	0		748	0.000693019		748	0.151302
749	0		749	0		749	0		749	0.151258		749	0.0222148		749	0.00186856		749	0.0112779		749	0.152251
750	0		750	0		750	0		750	0.153726		750	0.0164408		750	0		750	0.00623005		750	0.154592
751	0		751	0		751	0		751	0.158412		751	0.0103853		751	0		751	0.00243717		751	0.159119
752	0		752	0		752	0		752	0.154922		752	0.00655861		752	0		752	0.00153593		752	0.155705
753	0		753	0		753	0		753	0.15256		753	0.00645261		753	0		753	0		753	0.153432
754	0		754	0		754	0		754	0.144687		754	0		754	0		754	0		754	0.145783
755	0		755	0		755	0		755	0.150889		755	0		755	0		755	0		755	0.151783
756	0		756	0		756	0		756	0.139726		756	0		756	0		756	0		756	0.142204
757	0		757	0		757	0		757	0.0915756		757	0		757	0		757	0		757	0.102905
758	0		758	0		758	0		758	0.0125917		758	0		758	0		758	0		758	0.0258101
759	0		759	0		759	0		759	0		759	0		759	0		759	0		759	0
760	0		760	0		760	0		760	0		760	0		760	0		760	0		760	0
761	0		761	0		761	0		761	0		761	0		761	0		761	0		761	0
762	0		762	0		762	0		762	0		762	0		762	0		762	0		762	0
763	0		763	0		763	0		763	0		763	0		763	0		763	0		763	0
764	0		764	0		764	0		764	0		764	0		764	0		764	0		764	0
765	0		765	0		765	0		765	0.00284665		765	0		765	0		765	0		765	0.00893805
766	0		766	0		766	0		766	0.0234735		766	0		766	0		766	0		766	0.0433804
767	0		767	0		767	0		767	0.119819		767	0		767	0		767	0		767	0.12848
768	0		768	0		768	0		768	0.12467		768	0		768	0		768	0		768	0.130391
769	0		769	0		769	0		769	0.102547		769	0		769	0		769	0		769	0.107943
770	0		770	0		770	0		770	0.132164		770	0		770	0		770	0		770	0.136125
771	0		771	0		771	0		771	0.14592		771	0		771	0		771	0		771	0.147857
772	0		772	0		772	0		772	0.145676		772	0		772	0		772	0		772	0.147427
773	0		773	0		773	0		773	0.141215		773	0		773	0		773	0		773	0.143978
774	0		774	0		774	0		774	0.116003		774	0		774	0		774	0		774	0.128888
775	0		775	0		775	0		775	0.13258		775	0		775	0		775	0		775	0.136549
776	0		776	0		776	0		776	0.0617973		776	0		776	0		776	0		776	0.0903915
777	0		777	0		777	0		777	0		777	0		777	0		777	0		777	8.61717e-05
778	0		778	0		778	0		778	0		778	0		778	0		778	0		778	0
779	0		779	0		779	0		779	0		779	0		779	0		779	0		779	0
780	0		780	0		780	0		780	0		780	0		780	0		780	0		780	0
781	0		781	0		781	0		781	0		781	0		781	0		781	0		781	0
782	6.16468e-06		782	5.53688e-06		782	6.07997e-06		782	2.52748e-06		782	6.16468e-06		782	5.53691e-06		782	6.07997e-06		782	2.52748e-06
783	4.69913e-06		783	4.14292e-06		783	4.58689e-06		783	2.56644e-06		783	4.69914e-06		783	4.14299e-06		783	4.5869e-06		783	2.57571e-06
784	5.23419e-06		784	4.98311e-06		784	5.27809e-06		784	1.9713e-06		784	5.23423e-06		784	4.9833e-06		784	5.27813e-06		784	1.98777e-06
785	3.50047e-06		785	3.24395e-06		785	3.53952e-06		785	1.0806e-06		785	3.50054e-06		785	3.24423e-06		785	3.53959e-06		785	1.08061e-06
786	0		786	0		786	0		786	0		786	0		786	0		786	0		786	0
787	4.04456e-06		787	3.55207e-06		787	4.0684e-06		787	1.31902e-06		787	4.0447e-06		787	3.55255e-06		787	4.06855e-06		787	1.31904e-06
788	4.19881e-06		788	3.96559e-06		788	4.24825e-06		788	1.32753e-06		788	4.19894e-06		788	3.96605e-06		788	4.24839e-06		788	1.32754e-06
789	3.59856e-06		789	3.37402e-06		789	3.63689e-06		789	1.13177e-06		789	3.59868e-06		789	3.37447e-06		789	3.63702e-06		789	1.13179e-06
790	0		790	0		790	0		790	0		790	0		790	0		790	0		790	0
791	0		791	0		791	0		791	0.00148729		791	0		791	0		791	0		791	0.00267657
792	0		792	0		792	0		792	0		792	0		792	0		792	0		792	0
793	0		793	0		793	0		793	0		793	0		793	0		793	0		793	0
794	0		794	0		794	0		794	0		794	0		794	0		794	0		794	0
795	0		795	0		795	0		795	8.39413e-08		795	0		795	0		795	0		795	8.39486e-08
796	9.9723e-07		796	6.91528e-07		796	9.83413e-07		796	3.29587e-07		796	9.9732e-07		796	6.91902e-07		796	9.83508e-07		796	3.29591e-07
797	0		797	0		797	0		797	3.24226e-08		797	0		797	0		797	0		797	3.24234e-08
798	0		798	0		798	0		798	0		798	0		798	0		798	0		798	0
799	0		799	0		799	0		799	0		799	0		799	0		799	0		799	0
800	0		800	0		800	0		800	0		800	0		800	0		800	0		800	0
801	0		801	0		801	0		801	0		801	0		801	0		801	0		801	0
802	0		802	0		802	0		802	0		802	0		802	0		802	0		802	0
803	0		803	0		803	0		803	0		803	0		803	0		803	0		803	0
804	0		804	0		804	0		804	0		804	0		804	0		804	0		804	0
805	0		805	0		805	0		805	0		805	0		805	0		805	0		805	0
806	0		806	0		806	0		806	0		806	0		806	0		806	0		806	0
807	0		807	0		807	0		807	0		807	0		807	0		807	0		807	0
808	0		808	0		808	0		808	0		808	0		808	0		808	0		808	0
809	0		809	0		809	0		809	0.000899656		809	0		809	0		809	0		809	0.00201045
810	0		810	0		810	0		810	0.00189676		810	0		810	0		810	0		810	0.0033978
811	0		811	0		811	0		811	0		811	0		811	0		811	0		811	0.000441519
812	5.74235e-07		812	3.16984e-07		812	6.17575e-07		812	1.21712e-07		812	5.74398e-07		812	3.17592e-07		812	6.17751e-07		812	1.21724e-07
813	8.84589e-07		813	8.08753e-07		813	9.47657e-07		813	1.79517e-07		813	8.84859e-07		813	8.09614e-07		813	9.47953e-07		813	1.79551e-07
814	8.65694e-07		814	6.45656e-07		814	9.45185e-07		814	1.24584e-07		814	8.66005e-07		814	6.46642e-07		814	9.45529e-07		814	1.24624e-07
815	0		815	0		815	0		815	0		815	0		815	0		815	0		815	0
816	0		816	0		816	0		816	0		816	0		816	0		816	0		816	0
817	3.79815e-06		817	4.35197e-06		817	4.08558e-06		817	1.96234e-06		817	3.79818e-06		817	4.35208e-06		817	4.08561e-06		817	1.97207e-06
818	1.35282e-06		818	1.76209e-06		818	1.51182e-06		818	1.518e-06		818	1.35283e-06		818	1.76214e-06		818	1.51183e-06		818	1.52332e-06
819	5.89698e-06		819	7.36194e-06		819	6.49965e-06		819	6.6462e-06		819	5.89698e-06		819	7.36195e-06		819	6.49965e-06		819	6.64932e-06
820	4.49818e-06		820	5.41472e-06		820	4.86976e-06		820	5.13088e-06		820	4.49818e-06		820	5.41472e-06		820	4.86976e-06		820	5.13122e-06
821	3.82016e-07		821	4.45186e-07		821	4.14787e-07		821	2.3485e-07		821	3.82017e-07		821	4.45193e-07		821	4.14789e-07		821	2.36747e-07
822	0		822	0		822	0		822	3.4175e-07		822	0		822	0		822	0		822	3.41779e-07
823	0		823	0		823	0		823	1.40825e-06		823	0		823	0		823	0		823	1.40848e-06
824	0		824	0		824	0		824	0.00727729		824	0		824	0		824	0		824	0.0165475
825	0		825	0		825	0		825	0.10331		825	0		825	0		825	0		825	0.115139
826	0		826	0		826	0		826	0.11485		826	0		826	0		826	0		826	0.123116
827	0		827	0		827	0		827	0.127649		827	0		827	0		827	0		827	0.132503
828	0		828	0		828	0		828	0.128271		828	0		828	0		828	0		828	0.130589
829	0		829	0		829	0		829	0.135256		829	0		829	0		829	0		829	0.137241
830	0		830	0		830	0		830	0.138322		830	0		830	0		830	0		830	0.140211
831	0		831	0		831	0		831	0.134688		831	0		831	0		831	0		831	0.137458
832	0		832	0		832	0		832	0.111606		832	0		832	0		832	0		832	0.124428
833	0		833	0		833	0		833	0.122898		833	0		833	0		833	0		833	0.128703
834	0		834	0		834	0		834	0.115182		834	0		834	0		834	0		834	0.12547
835	0		835	0		835	0		835	0.0927237		835	0		835	0		835	0		835	0.109443
836	0		836	0		836	0		836	0.0547789		836	0		836	0		836	0		836	0.0690209
837	0		837	0		837	0		837	0.0235837		837	0		837	0		837	0		837	0.037684
838	0		838	0		838	0		838	7.50405e-08		838	0		838	0		838	0		838	7.51783e-08
839	0		839	0		839	0		839	3.41612e-07		839	0		839	0		839	0		839	3.41629e-07
840	0		840	0		840	0		840	0		840	0		840	0		840	0		840	0
841	1.47384e-06		841	1.44997e-06		841	1.49972e-06		841	1.00967e-06		841	1.47385e-06		841	1.45e-06		841	1.49973e-06		841	1.01594e-06
842	0		842	0		842	0		842	1.20407e-06		842	0		842	0		842	0		842	1.20437e-06
843	0		843	0		843	0		843	0.0319139		843	0		843	0		843	0		843	0.050353
844	0		844	0		844	0		844	0.120802		844	0		844	0		844	0		844	0.129666
845	0		845	0		845	0		845	0.142289		845	0		845	0		845	0		845	0.144292
846	0		846	0		846	0		846	0.149601		846	0.0205736		846	0		846	0.00714061		846	0.150692
847	0.00299658		847	0		847	0		847	0.148946		847	0.0625102		847	0.0160897		847	0.0409133		847	0.150223
848	0.00349404		848	0		848	0		848	0.152166		848	0.0517586		848	0.0173577		848	0.0343357		848	0.153008
849	0.0168152		849	0.000255903		849	0.00633222		849	0.150932		849	0.0703386		849	0.0300772		849	0.0517463		849	0.151809
850	0.00486538		850	0		850	0		850	0.154472		850	0.0730192		850	0.0157237		850	0.0451233		850	0.155758
851	0.0128132		851	0		851	0.00219196		851	0.150428		851	0.0894719		851	0.0271973		851	0.0638686		851	0.151884
852	0.00482942		852	0		852	0		852	0.14722		852	0.0759097		852	0.0156877		852	0.0479545		852	0.149053
853	0		853	0		853	0		853	0.150656		853	0.0438188		853	0.00220994		853	0.0182896		853	0.152152
854	0		854	0		854	0		854	0.146688		854	0.00256622		854	0		854	0		854	0.148456
855	0		855	0		855	0		855	0.144668		855	0.00109283		855	0		855	0		855	0.146548
856	0		856	0		856	0		856	0.141638		856	0		856	0		856	0		856	0.143777
857	0		857	0		857	0		857	0.137798		857	0		857	0		857	0		857	0.141526
858	0		858	0		858	0		858	0.0455799		858	0		858	0		858	0		858	0.0710685
859	0		859	0		859	0		859	5.39674e-06		859	0		859	0		859	0		859	5.39699e-06
860	2.02993e-06		860	2.51712e-06		860	2.25644e-06		860	7.49367e-07		860	2.02995e-06		860	2.51721e-06		860	2.25647e-06		860	7.59573e-07
861	2.00288e-06		861	2.53494e-06		861	2.24922e-06		861	3.02879e-07		861	2.00291e-06		861	2.53508e-06		861	2.24926e-06		861	3.02884e-07
862	0		862	0		862	0		862	0.0245801		862	0		862	0		862	0		862	0.0414025
863	0		863	0		863	0		863	0.136484		863	0		863	0		863	0		863	0.140341
864	0		864	0		864	0		864	0.146546		864	0		864	0		864	0		864	0.148183
865	0		865	0		865	0		865	0.150915		865	0.084747		865	0.0151615		865	0.04824		865	0.15214
866	0.0797829		866	0.00498062		866	0.0340331		866	0.157552		866	0.134805		866	0.111797		866	0.127057		866	0.158318
867	0.12584		867	0.0551634		867	0.0999834		867	0.15901		867	0.146109		867	0.134984		867	0.141901		867	0.159767
868	0.123103		868	0.0968698		868	0.113326		868	0.157601		868	0.142809		868	0.132267		868	0.139324		868	0.158531
869	0.120698		869	0.107907		869	0.11555		869	0.156574		869	0.132444		869	0.12463		869	0.129001		869	0.157594
870	0.115588		870	0.088362		870	0.105347		870	0.159362		870	0.136099		870	0.122782		870	0.131249		870	0.160151
871	0.120879		871	0.0968704		871	0.110838		871	0.157843		871	0.140096		871	0.125868		871	0.135584		871	0.159019
872	0.113351		872	0.0938288		872	0.104587		872	0.155784		872	0.137573		872	0.120509		872	0.131899		872	0.157556
873	0.103345		873	0.0418884		873	0.0814819		873	0.155879		873	0.133155		873	0.114333		873	0.125893		873	0.157486
874	0.0451739		874	0.00395894		874	0.0217479		874	0.152975		874	0.114057		874	0.100724		874	0.109487		874	0.15446
875	0.0283664		875	0		875	0.00548376		875	0.154398		875	0.113027		875	0.0842729		875	0.106752		875	0.155389
876	0		876	0		876	0		876	0.153326		876	0.0413942		876	0.000654421		876	0.0161434		876	0.154117
877	0		877	0		877	0		877	0.147776		877	0		877	0		877	0		877	0.149173
878	0		878	0		878	0		878	0.123964		878	0		878	0		878	0		878	0.130696
879	0		879	0		879	0		879	0.00726105		879	0		879	0		879	0		879	0.014722
880	4.52209e-07		880	5.23322e-07		880	4.89312e-07		880	9.02525e-08		880	4.52231e-07		880	5.23418e-07		880	4.89336e-07		880	9.02537e-08
881	0		881	0		881	0		881	0		881	0		881	0		881	0		881	0
882	0		882	0		882	0		882	0.120005		882	0		882	0		882	0		882	0.12893
883	0		883	0		883	0		883	0.152703		883	0		883	0		883	0		883	0.153961
884	0.00051974		884	0		884	0		884	0.156718		884	0.101963		884	0.021785		884	0.065178		884	0.157555
885	0.115175		885	0.0156031		885	0.0769209		885	0.158382		885	0.145103		885	0.130786		885	0.139773		885	0.159272
886	0.146553		886	0.123717		886	0.140107		886	0.163076		886	0.160277		886	0.153037		886	0.157533		886	0.163485
887	0.151438		887	0.142595		887	0.14812		887	0.161121		887	0.162028		887	0.158164		887	0.161517		887	0.162158
888	0.153733		888	0.146638		888	0.150501		888	0.16306		888	0.164659		888	0.161856		888	0.1643		888	0.163939
889	0.160289		889	0.153932		889	0.157383		889	0.16467		889	0.167057		889	0.16371		889	0.166652		889	0.165035
890	0.153727		890	0.146766		890	0.150455		890	0.162454		890	0.162031		890	0.158192		890	0.161179		890	0.162964
891	0.155732		891	0.149229		891	0.15279		891	0.163161		891	0.163288		891	0.159528		891	0.162567		891	0.163728
892	0.15314		892	0.144597		892	0.149283		892	0.162124		892	0.162512		892	0.157471		892	0.161644		892	0.162969
893	0.153153		893	0.14312		893	0.149372		893	0.158887		893	0.161947		893	0.159523		893	0.161787		893	0.160776
894	0.148193		894	0.128903		894	0.143489		894	0.153936		894	0.158765		894	0.155663		894	0.158746		894	0.154894
895	0.133899		895	0.0867837		895	0.123099		895	0.159549		895	0.156656		895	0.145104		895	0.1535		895	0.160294
896	0.0661028		896	0		896	0.0188092		896	0.156707		896	0.14517		896	0.117908		896	0.137739		896	0.157493
897	0		897	0		897	0		897	0.151937		897	0.0559381		897	0.000715841		897	0.0205073		897	0.152904
898	0		898	0		898	0		898	0.13983		898	0		898	0		898	0		898	0.14188
899	0		899	0		899	0		899	0.102235		899	0		899	0		899	0		899	0.111423
900	1.13579e-06		900	1.49935e-06		900	1.26597e-06		900	1.06454e-06		900	1.13585e-06		900	1.4996e-06		900	1.26603e-06		900	1.08371e-06
901	0		901	0		901	0		901	0		901	0		901	0		901	0		901	0
902	0		902	0		902	0		902	0.139341		902	0		902	0		902	0		902	0.143167
903	0		903	0		903	0		903	0.155452		903	0.0480822		903	0.00295628		903	0.0220311		903	0.156293
904	0.0917994		904	0.00571066		904	0.0418116		904	0.159444		904	0.140658		904	0.118202		904	0.133757		904	0.160036
905	0.144584		905	0.120245		905	0.135245		905	0.162321		905	0.160443		905	0.151791		905	0.158344		905	0.162913
906	0.156034		906	0.147193		906	0.152644		906	0.163367		906	0.165852		906	0.163703		906	0.165752		906	0.164164
907	0.162722		907	0.156425		907	0.160031		907	0.166027		907	0.169734		907	0.169794		907	0.170037		907	0.166534
908	0.166138		908	0.162019		908	0.165157		908	0.167954		908	0.172085		908	0.173109		908	0.172713		908	0.170732
909	0.167754		909	0.165746		909	0.167548		909	0.166817		909	0.170767		909	0.171524		909	0.17123		909	0.166952
910	0.167236		910	0.165784		910	0.166878		910	0.167124		910	0.16907		910	0.169158		910	0.169232		910	0.167006
911	0.172188		911	0.169941		911	0.171844		911	0.169983		911	0.172602		911	0.172903		911	0.172691		911	0.169894
912	0.166235		912	0.162626		912	0.165464		912	0.165639		912	0.169139		912	0.16911		912	0.16924		912	0.166033
913	0.158674		913	0.152042		913	0.155611		913	0.16729		913	0.166684		913	0.166567		913	0.166691		913	0.169795
914	0.160892		914	0.154593		914	0.157728		914	0.16253		914	0.164982		914	0.164276		914	0.164872		914	0.163272
915	0.159997		915	0.142288		915	0.156435		915	0.166312		915	0.169741		915	0.163951		915	0.168595		915	0.170567
916	0.142674		916	0.0972465		916	0.130151		916	0.164745		916	0.161841		916	0.151923		916	0.158975		916	0.164831
917	0.0470398		917	0		917	0.0113047		917	0.161698		917	0.127867		917	0.0992234		917	0.115664		917	0.16223
918	0		918	0		918	0		918	0.149761		918	0.0314618		918	0		918	0.00728189		918	0.150805
919	0		919	0		919	0		919	0.141005		919	0		919	0		919	0		919	0.14273
920	7.30455e-06		920	7.29428e-06		920	7.40871e-06		920	0.00883859		920	7.30543e-06		920	7.29732e-06		920	7.40965e-06		920	0.0117607
921	0		921	0		921	0		921	0.00825949		921	0		921	0		921	0		921	0.0107089
922	0		922	0		922	0		922	0.143266		922	0		922	0		922	0		922	0.145517
923	0.00132755		923	0		923	0		923	0.158239		923	0.0673774		923	0.0141713		923	0.0428866		923	0.158738
924	0.12166		924	0.0446548		924	0.0918377		924	0.156118		924	0.145025		924	0.13101		924	0.141092		924	0.156915
925	0.151926		925	0.140385		925	0.1473		925	0.162072		925	0.163247		925	0.157272		925	0.161791		925	0.162669
926	0.164065		926	0.158323		926	0.161554		926	0.165755		926	0.169184		926	0.169896		926	0.169634		926	0.166181
927	0.172028		927	0.168138		927	0.17117		927	0.171509		927	0.17512		927	0.176213		927	0.175763		927	0.174183
928	0.171053		928	0.169832		928	0.170668		928	0.171376		928	0.174621		928	0.175668		928	0.175191		928	0.174342
929	0.172739		929	0.172846		929	0.172808		929	0.171099		929	0.174476		929	0.175272		929	0.174939		929	0.173279
930	0.170123		930	0.169791		930	0.170127		930	0.167168		930	0.171753		930	0.172157		930	0.172067		930	0.167678
931	0.170869		931	0.170128		931	0.170839		931	0.166992		931	0.172766		931	0.173007		931	0.173055		931	0.167785
932	0.169896		932	0.168584		932	0.16962		932	0.168173		932	0.173023		932	0.173518		932	0.173429		932	0.170014
933	0.171736		933	0.171494		933	0.171724		933	0.170021		933	0.173657		933	0.174331		933	0.174082		933	0.170372
934	0.168936		934	0.167277		934	0.168711		934	0.167245		934	0.170983		934	0.171655		934	0.17135		934	0.167826
935	0.161635		935	0.155818		935	0.15878		935	0.164229		935	0.16681		935	0.166876		935	0.166878		935	0.165227
936	0.147507		936	0.135069		936	0.142645		936	0.160475		936	0.159643		936	0.153657		936	0.157778		936	0.161507
937	0.088433		937	0.0186443		937	0.0512125		937	0.155017		937	0.13426		937	0.117125		937	0.127802		937	0.156136
938	0		938	0		938	0		938	0.140922		938	0.01214		938	0		938	0.0033494		938	0.142795
939	0		939	0		939	0		939	0.115402		939	0		939	0		939	0		939	0.12225
940	0		940	0		940	0		940	0		940	0		940	0		940	0		940	0
941	0		941	0		941	0		941	0.0010524		941	0		941	0		941	0		941	0.0016582
942	0		942	0		942	0		942	0.145071		942	0		942	0		942	0		942	0.146553
943	0.0191661		943	0		943	0.00421792		943	0.155028		943	0.101116		943	0.0399777		943	0.0740314		943	0.15566
944	0.131327		944	0.10235		944	0.122718		944	0.159391		944	0.145479		944	0.135907		944	0.141634		944	0.160112
945	0.159426		945	0.152498		945	0.156741		945	0.165119		945	0.16701		945	0.163074		945	0.166399		945	0.165337
946	0.169281		946	0.164997		946	0.167093		946	0.167653		946	0.170416		946	0.171391		946	0.170898		946	0.167478
947	0.171195		947	0.171493		947	0.171307		947	0.16915		947	0.171394		947	0.172269		947	0.171798		947	0.168725
948	0.173214		948	0.173783		948	0.17338		948	0.170701		948	0.173347		948	0.173991		948	0.173708		948	0.170223
949	0.174538		949	0.174978		949	0.174685		949	0.171605		949	0.17434		949	0.17491		949	0.174669		949	0.171552
950	0.173692		950	0.173604		950	0.173758		950	0.171307		950	0.174668		950	0.175107		950	0.175033		950	0.172993
951	0.178304		951	0.178144		951	0.178403		951	0.17345		951	0.178991		951	0.179286		951	0.179283		951	0.175156
952	0.175235		952	0.174796		952	0.175236		952	0.172751		952	0.176536		952	0.176847		952	0.176862		952	0.174344
953	0.175218		953	0.175425		953	0.175357		953	0.172804		953	0.176114		953	0.176598		953	0.176462		953	0.173171
954	0.172962		954	0.172289		954	0.17277		954	0.172683		954	0.174262		954	0.174758		954	0.174549		954	0.173183
955	0.169999		955	0.165742		955	0.168944		955	0.17016		955	0.171443		955	0.171923		955	0.171615		955	0.17032
956	0.156709		956	0.147457		956	0.152653		956	0.164426		956	0.164916		956	0.161683		956	0.164484		956	0.165117
957	0.124103		957	0.101898		957	0.114685		957	0.158501		957	0.137109		957	0.126872		957	0.133617		957	0.15956
958	0.0218095		958	0		958	0.00476269		958	0.158629		958	0.102998		958	0.0428381		958	0.0821793		958	0.159365
959	0		959	0		959	0		959	0.144295		959	0		959	0		959	0		959	0.145208
960	4.03349e-08		960	0		960	1.99366e-08		960	0.0109651		960	4.09442e-08		960	0		960	2.05785e-08		960	0.013137
961	0		961	0		961	0		961	0.0241749		961	0		961	0		961	0		961	0.0291812
962	2.16461e-05		962	0		962	0		962	0.154218		962	0.0417114		962	0.00405352		962	0.0179404		962	0.155915
963	0.103888		963	0.0240797		963	0.0757766		963	0.16126		963	0.122427		963	0.104678		963	0.114934		963	0.162487
964	0.132866		964	0.119207		964	0.128048		964	0.165643		964	0.1531		964	0.13689		964	0.146139		964	0.166494
965	0.144599		965	0.135689		965	0.14101		965	0.165007		965	0.161083		965	0.154076		965	0.158552		965	0.165172
966	0.153937		966	0.147385		966	0.150913		966	0.165921		966	0.16765		966	0.167885		966	0.168194		966	0.173492
967	0.168786		967	0.169569		967	0.16913		967	0.166022		967	0.168711		967	0.169217		967	0.169094		967	0.165774
968	0.171794		968	0.17207		968	0.171999		968	0.168073		968	0.171847		968	0.171855		968	0.172092		968	0.167794
969	0.173636		969	0.174012		969	0.173903		969	0.168835		969	0.17346		969	0.173811		969	0.173793		969	0.168543
970	0.178036		970	0.178788		970	0.178948		970	0.170443		970	0.176902		970	0.177148		970	0.17757		970	0.170221
971	0.18665		971	0.186789		971	0.186863		971	0.181716		971	0.186794		971	0.186936		971	0.1871		971	0.181779
972	0.185072		972	0.18516		972	0.185255		972	0.178013		972	0.185234		972	0.185276		972	0.185439		972	0.178733
973	0.177569		973	0.177761		973	0.177749		973	0.174793		973	0.178342		973	0.178731		973	0.178691		973	0.175647
974	0.171809		974	0.171459		974	0.171795		974	0.1711		974	0.174107		974	0.174692		974	0.174563		974	0.171977
975	0.164579		975	0.161724		975	0.163882		975	0.167909		975	0.169414		975	0.170214		975	0.169881		975	0.169144
976	0.160678		976	0.15367		976	0.15845		976	0.16477		976	0.166859		976	0.165803		976	0.166915		976	0.165169
977	0.143166		977	0.121535		977	0.136713		977	0.158959		977	0.154345		977	0.146648		977	0.151768		977	0.159647
978	0.0418685		978	0.000952423		978	0.0178167		978	0.153248		978	0.12082		978	0.0606589		978	0.0990276		978	0.154131
979	0		979	0		979	0		979	0.143657		979	0.000595645		979	0		979	0		979	0.14409
980	0		980	0		980	0		980	0.000140087		980	0		980	0		980	0		980	0.000475284
981	0		981	0		981	0		981	0		981	0		981	0		981	0		981	0
982	0		982	0		982	0		982	0.130301		982	0		982	0		982	0		982	0.133267
983	0.00337574		983	0		983	0		983	0.13926		983	0.0476509		983	0.0108343		983	0.0291923		983	0.141824
984	0.115121		984	0.048354		984	0.0887568		984	0.147187		984	0.137749		984	0.126484		984	0.135047		984	0.148105
985	0.148118		985	0.141318		985	0.145165		985	0.15896		985	0.158861		985	0.154637		985	0.158155		985	0.159906
986	0.166836		986	0.163952		986	0.166416		986	0.16651		986	0.170151		986	0.170797		986	0.170497		986	0.167092
987	0.170542		987	0.170487		987	0.170597		987	0.168054		987	0.171932		987	0.172377		987	0.172313		987	0.168417
988	0.175912		988	0.175933		988	0.176107		988	0.171293		988	0.176035		988	0.175999		988	0.176276		988	0.171604
989	0.183816		989	0.183992		989	0.184277		989	0.175589		989	0.182972		989	0.182833		989	0.183549		989	0.175715
990	0.189277		990	0.189444		990	0.189507		990	0.181074		990	0.187938		990	0.187808		990	0.188793		990	0.181096
991	0.189901		991	0.189913		991	0.190685		991	0.182222		991	0.189886		991	0.189892		991	0.190452		991	0.182183
992	0.185797		992	0.185924		992	0.186016		992	0.17978		992	0.185774		992	0.185906		992	0.186154		992	0.179721
993	0.177542		993	0.177747		993	0.177792		993	0.173297		993	0.177731		993	0.178148		993	0.178146		993	0.173266
994	0.174412		994	0.1747		994	0.174593		994	0.171036		994	0.174609		994	0.175199		994	0.175021		994	0.170893
995	0.16589		995	0.16372		995	0.165503		995	0.168128		995	0.168829		995	0.169759		995	0.169288		995	0.169834
996	0.15958		996	0.153684		996	0.158628		996	0.164496		996	0.166541		996	0.16685		996	0.167039		996	0.164917
997	0.139864		997	0.126996		997	0.135566		997	0.160418		997	0.150455		997	0.142203		997	0.147668		997	0.16131
998	0.0928915		998	0.0291906		998	0.0643575		998	0.156069		998	0.118196		998	0.103166		998	0.110746		998	0.157022
999	0		999	0		999	0		999	0.146257		999	0.00493859		999	0		999	0.000650242		999	0.14706
1000	3.41643e-07		1000	0		1000	3.32011e-07		1000	0.000742767		1000	3.41832e-07		1000	0		1000	3.3221e-07		1000	0.00123048
1001	0		1001	0		1001	0		1001	0.00537613		1001	0		1001	0		1001	0		1001	0.00722233
1002	0		1002	0		1002	0		1002	0.14434		1002	0.00140825		1002	0		1002	0		1002	0.146152
1003	0.0188145		1003	0		1003	0.00482862		1003	0.156477		1003	0.111623		1003	0.051808		1003	0.0966671		1003	0.157141
1004	0.123461		1004	0.104523		1004	0.116657		1004	0.163945		1004	0.147202		1004	0.131169		1004	0.140247		1004	0.164021
1005	0.155943		1005	0.150055		1005	0.153368		1005	0.164548		1005	0.164376		1005	0.162162		1005	0.164069		1005	0.165363
1006	0.173271		1006	0.171152		1006	0.173158		1006	0.171824		1006	0.175261		1006	0.175825		1006	0.175525		1006	0.172415
1007	0.176964		1007	0.177072		1007	0.177173		1007	0.17586		1007	0.179167		1007	0.179906		1007	0.179566		1007	0.17865
1008	0.177222		1008	0.177205		1008	0.177301		1008	0.177682		1008	0.179211		1008	0.179863		1008	0.179567		1008	0.179186
1009	0.179956		1009	0.180117		1009	0.18023		1009	0.180269		1009	0.18103		1009	0.18153		1009	0.18137		1009	0.181235
1010	0.185888		1010	0.186262		1010	0.186493		1010	0.181692		1010	0.184732		1010	0.184638		1010	0.185712		1010	0.182391
1011	0.189675		1011	0.189747		1011	0.18979		1011	0.184		1011	0.189267		1011	0.189152		1011	0.189643		1011	0.184052
1012	0.180473		1012	0.181068		1012	0.181234		1012	0.175536		1012	0.179144		1012	0.179288		1012	0.179906		1012	0.175223
1013	0.174153		1013	0.174321		1013	0.174287		1013	0.170343		1013	0.173821		1013	0.174104		1013	0.174066		1013	0.170211
1014	0.167655		1014	0.166317		1014	0.166923		1014	0.171822		1014	0.171952		1014	0.173196		1014	0.172553		1014	0.176516
1015	0.163557		1015	0.162152		1015	0.16324		1015	0.163758		1015	0.168046		1015	0.169103		1015	0.168593		1015	0.165069
1016	0.153723		1016	0.144092		1016	0.150469		1016	0.164719		1016	0.164081		1016	0.163206		1016	0.164482		1016	0.165373
1017	0.127142		1017	0.112874		1017	0.122479		1017	0.16075		1017	0.141045		1017	0.131762		1017	0.137275		1017	0.161814
1018	0.0542307		1018	0.00778745		1018	0.0281949		1018	0.155862		1018	0.109336		1018	0.0808954		1018	0.103087		1018	0.156976
1019	0		1019	0		1019	0		1019	0.148726		1019	0.000871157		1019	0		1019	0		1019	0.149782
1020	0		1020	0		1020	0		1020	0.00492992		1020	0		1020	0		1020	0		1020	0.00629493
1021	0		1021	0		1021	0		1021	0		1021	0		1021	0		1021	0		1021	0
1022	0		1022	0		1022	0		1022	0.13773		1022	0		1022	0		1022	0		1022	0.139279
1023	0.00140145		1023	0		1023	0		1023	0.149795		1023	0.0451535		1023	0.0109194		1023	0.0258564		1023	0.15103
1024	0.125198		1024	0.0657567		1024	0.109563		1024	0.153463		1024	0.144463		1024	0.134586		1024	0.141436		1024	0.154896
1025	0.154695		1025	0.146984		1025	0.151621		1025	0.163438		1025	0.16507		1025	0.16144		1025	0.164755		1025	0.164205
1026	0.165912		1026	0.161898		1026	0.164839		1026	0.167041		1026	0.169601		1026	0.170104		1026	0.169753		1026	0.167909
1027	0.168221		1027	0.167801		1027	0.168298		1027	0.165777		1027	0.171802		1027	0.17257		1027	0.17233		1027	0.16717
1028	0.170017		1028	0.169285		1028	0.170007		1028	0.167607		1028	0.172932		1028	0.173551		1028	0.173407		1028	0.168569
1029	0.17208		1029	0.171286		1029	0.172114		1029	0.169416		1029	0.173819		1029	0.174126		1029	0.174189		1029	0.169949
1030	0.176081		1030	0.175813		1030	0.176285		1030	0.1727		1030	0.176288		1030	0.176278		1030	0.176591		1030	0.172894
1031	0.180232		1031	0.180848		1031	0.181259		1031	0.173432		1031	0.178704		1031	0.178766		1031	0.179837		1031	0.173799
1032	0.176887		1032	0.177096		1032	0.177012		1032	0.173903		1032	0.176417		1032	0.176724		1032	0.176639		1032	0.173704
1033	0.172872		1033	0.172918		1033	0.172905		1033	0.170095		1033	0.172564		1033	0.172814		1033	0.172742		1033	0.170004
1034	0.169424		1034	0.169519		1034	0.16941		1034	0.167775		1034	0.170059		1034	0.171061		1034	0.170634		1034	0.168436
1035	0.164748		1035	0.163839		1035	0.164406		1035	0.165492		1035	0.16894		1035	0.170069		1035	0.169556		1035	0.167904
1036	0.154562		1036	0.146485		1036	0.152266		1036	0.161054		1036	0.162994		1036	0.162029		1036	0.162947		1036	0.161768
1037	0.129478		1037	0.0890447		1037	0.117072		1037	0.158258		1037	0.146509		1037	0.134697		1037	0.142283		1037	0.158958
1038	0.00695047		1038	0		1038	6.52082e-06		1038	0.151297		1038	0.0786194		1038	0.0216806		1038	0.0493155		1038	0.152573
1039	0		1039	0		1039	0		1039	0.143671		1039	0		1039	0		1039	0		1039	0.145105
1040	0		1040	0		1040	0		1040	0		1040	0		1040	0		1040	0		1040	0
1041	0		1041	0		1041	0		1041	0.0017388		1041	0		1041	0		1041	0		1041	0.00274861
1042	0		1042	0		1042	0		1042	0.144235		1042	0		1042	0		1042	0		1042	0.145826
1043	0		1043	0		1043	0		1043	0.153093		1043	0.058574		1043	0.0084371		1043	0.0321034		1043	0.153953
1044	0.109338		1044	0.039362		1044	0.0813047		1044	0.159422		1044	0.146354		1044	0.130114		1044	0.140251		1044	0.159938
1045	0.149805		1045	0.137808		1045	0.144671		1045	0.163108		1045	0.164741		1045	0.160669		1045	0.164379		1045	0.164156
1046	0.153739		1046	0.146782		1046	0.150297		1046	0.167974		1046	0.167181		1046	0.167953		1046	0.167442		1046	0.171234
1047	0.173178		1047	0.171438		1047	0.173067		1047	0.171112		1047	0.172281		1047	0.173299		1047	0.172547		1047	0.170632
1048	0.167225		1048	0.166851		1048	0.167177		1048	0.165838		1048	0.169661		1048	0.17044		1048	0.170307		1048	0.166047
1049	0.167534		1049	0.164918		1049	0.166939		1049	0.172881		1049	0.174258		1049	0.175114		1049	0.174852		1049	0.176142
1050	0.169069		1050	0.166797		1050	0.168373		1050	0.174949		1050	0.173933		1050	0.174305		1050	0.174271		1050	0.177299
1051	0.17334		1051	0.173248		1051	0.17347		1051	0.169909		1051	0.173318		1051	0.173498		1051	0.173585		1051	0.170028
1052	0.17255		1052	0.172444		1052	0.172572		1052	0.169902		1052	0.172591		1052	0.172838		1052	0.172779		1052	0.169845
1053	0.163106		1053	0.158313		1053	0.160987		1053	0.171496		1053	0.173315		1053	0.173603		1053	0.173586		1053	0.178452
1054	0.166551		1054	0.166406		1054	0.166452		1054	0.165682		1054	0.167778		1054	0.168661		1054	0.168357		1054	0.165304
1055	0.163366		1055	0.160922		1055	0.163195		1055	0.163962		1055	0.1668		1055	0.167956		1055	0.167383		1055	0.164335
1056	0.157479		1056	0.151186		1056	0.154906		1056	0.161245		1056	0.163638		1056	0.160761		1056	0.16357		1056	0.161733
1057	0.139535		1057	0.11267		1057	0.132377		1057	0.162584		1057	0.153984		1057	0.144707		1057	0.150364		1057	0.162888
1058	0.0208511		1058	0		1058	0.00686686		1058	0.151438		1058	0.0959001		1058	0.0352268		1058	0.0649975		1058	0.152577
1059	0		1059	0		1059	0		1059	0.145992		1059	0		1059	0		1059	0		1059	0.147537
1060	0		1060	0		1060	0		1060	0.00593679		1060	0		1060	0		1060	0		1060	0.00772628
1061	0		1061	0		1061	0		1061	0.00127335		1061	0		1061	0		1061	0		1061	0.00263473
1062	0		1062	0		1062	0		1062	0.13866		1062	0		1062	0		1062	0		1062	0.141122
1063	0		1063	0		1063	0		1063	0.150155		1063	0.0167029		1063	0		1063	0.00424332		1063	0.151234
1064	0.0516368		1064	5.46142e-05		1064	0.0180963		1064	0.158843		1064	0.136866		1064	0.111335		1064	0.128129		1064	0.159554
1065	0.142496		1065	0.115758		1065	0.132499		1065	0.161306		1065	0.159853		1065	0.152356		1065	0.156928		1065	0.162329
1066	0.153948		1066	0.146352		1066	0.150525		1066	0.163588		1066	0.164581		1066	0.16395		1066	0.164686		1066	0.164365
1067	0.166382		1067	0.161586		1067	0.164941		1067	0.167378		1067	0.168106		1067	0.168842		1067	0.168393		1067	0.167228
1068	0.163028		1068	0.159493		1068	0.16252		1068	0.164981		1068	0.167664		1068	0.168386		1068	0.168205		1068	0.165864
1069	0.162728		1069	0.15963		1069	0.162199		1069	0.165231		1069	0.170573		1069	0.171259		1069	0.171228		1069	0.166355
1070	0.165774		1070	0.163427		1070	0.165139		1070	0.168873		1070	0.172495		1070	0.173057		1070	0.173043		1070	0.170846
1071	0.16595		1071	0.164457		1071	0.165584		1071	0.165588		1071	0.16761		1071	0.168022		1071	0.167943		1071	0.16612
1072	0.165388		1072	0.163654		1072	0.16481		1072	0.165647		1072	0.167946		1072	0.168482		1072	0.168269		1072	0.166046
1073	0.160942		1073	0.16089		1073	0.160747		1073	0.16471		1073	0.168894		1073	0.169383		1073	0.169325		1073	0.166225
1074	0.163424		1074	0.16201		1074	0.16299		1074	0.164291		1074	0.167469		1074	0.168263		1074	0.168		1074	0.164602
1075	0.16247		1075	0.157233		1075	0.160949		1075	0.163235		1075	0.165956		1075	0.166639		1075	0.166376		1075	0.16354
1076	0.150222		1076	0.140836		1076	0.14679		1076	0.160332		1076	0.159405		1076	0.153997		1076	0.158139		1076	0.160915
1077	0.121714		1077	0.0603598		1077	0.104391		1077	0.157522		1077	0.143833		1077	0.129007		1077	0.139119		1077	0.158157
1078	0.00157875		1078	0		1078	0		1078	0.14833		1078	0.0501604		1078	0.00999584		1078	0.0296163		1078	0.149688
1079	0		1079	0		1079	0		1079	0.138484		1079	0		1079	0		1079	0		1079	0.140314
1080	2.32189e-06		1080	2.5693e-06		1080	2.54555e-06		1080	4.42272e-07		1080	2.32203e-06		1080	2.56978e-06		1080	2.5457e-06		1080	4.42325e-07
1081	0		1081	0		1081	0		1081	0		1081	0		1081	0		1081	0		1081	0
1082	0		1082	0		1082	0		1082	0.128372		1082	0		1082	0		1082	0		1082	0.133551
1083	0		1083	0		1083	0		1083	0.149326		1083	0		1083	0		1083	0		1083	0.150575
1084	0		1084	0		1084	0		1084	0.156565		1084	0.0976964		1084	0.0191814		1084	0.0580387		1084	0.157524
1085	0.111738		1085	0.0161251		1085	0.0688354		1085	0.158459		1085	0.144406		1085	0.130239		1085	0.139949		1085	0.159665
1086	0.144311		1086	0.1307		1086	0.138587		1086	0.161987		1086	0.158494		1086	0.15186		1086	0.156191		1086	0.162799
1087	0.15591		1087	0.147795		1087	0.152362		1087	0.16453		1087	0.16615		1087	0.16575		1087	0.16629		1087	0.164884
1088	0.162062		1088	0.154968		1088	0.159655		1088	0.166316		1088	0.169569		1088	0.169959		1088	0.170056		1088	0.166428
1089	0.165605		1089	0.159939		1089	0.163393		1089	0.166414		1089	0.170737		1089	0.171533		1089	0.171294		1089	0.166616
1090	0.157688		1090	0.150781		1090	0.155215		1090	0.167518		1090	0.172281		1090	0.173194		1090	0.17314		1090	0.1732
1091	0.160682		1091	0.155833		1091	0.15854		1091	0.162032		1091	0.16615		1091	0.166573		1091	0.166705		1091	0.16239
1092	0.165664		1092	0.160458		1092	0.163646		1092	0.166858		1092	0.168476		1092	0.168131		1092	0.168588		1092	0.16665
1093	0.14861		1093	0.141071		1093	0.145318		1093	0.164598		1093	0.164276		1093	0.161048		1093	0.16419		1093	0.167762
1094	0.140612		1094	0.132305		1094	0.136836		1094	0.162091		1094	0.159431		1094	0.152654		1094	0.157965		1094	0.162878
1095	0.141394		1095	0.130723		1095	0.137272		1095	0.159925		1095	0.156649		1095	0.14842		1095	0.153813		1095	0.161097
1096	0.128399		1096	0.104674		1096	0.119604		1096	0.157746		1096	0.144261		1096	0.134176		1096	0.140527		1096	0.158881
1097	0.0494921		1097	0		1097	0.0147006		1097	0.158209		1097	0.13236		1097	0.0921426		1097	0.120927		1097	0.158761
1098	0		1098	0		1098	0		1098	0.154491		1098	0.0110383		1098	0		1098	0.0018917		1098	0.15563
1099	0		1099	0		1099	0		1099	0.133017		1099	0		1099	0		1099	0		1099	0.135695
1100	0		1100	0		1100	0		1100	0		1100	0		1100	0		1100	0		1100	0
1101	5.80673e-06		1101	5.28427e-06		1101	5.87364e-06		1101	2.23522e-06		1101	5.80706e-06		1101	5.2854e-06		1101	5.87397e-06		1101	2.2353e-06
1102	0		1102	0		1102	0		1102	0.125604		1102	0		1102	0		1102	0		1102	0.129093
1103	0		1103	0		1103	0		1103	0.14854		1103	0		1103	0		1103	0		1103	0.150104
1104	0		1104	0		1104	0		1104	0.152552		1104	0.000269169		1104	0		1104	0		1104	0.153766
1105	0.00182329		1105	0		1105	0		1105	0.157709		1105	0.11087		1105	0.0406765		1105	0.08875		1105	0.158397
1106	0.107093		1106	0.021272		1106	0.0755505		1106	0.157898		1106	0.130656		1106	0.119325		1106	0.126121		1106	0.159256
1107	0.135496		1107	0.0933557		1107	0.124084		1107	0.160069		1107	0.155387		1107	0.146747		1107	0.15227		1107	0.160924
1108	0.145262		1108	0.128154		1108	0.138679		1108	0.161783		1108	0.160657		1108	0.154085		1108	0.15905		1108	0.162503
1109	0.149576		1109	0.138066		1109	0.145119		1109	0.162888		1109	0.163074		1109	0.156228		1109	0.161332		1109	0.163535
1110	0.147727		1110	0.138953		1110	0.144579		1110	0.16207		1110	0.164666		1110	0.161448		1110	0.164684		1110	0.163627
1111	0.136257		1111	0.125493		1111	0.131766		1111	0.162036		1111	0.153453		1111	0.146284		1111	0.151506		1111	0.16312
1112	0.141327		1112	0.13049		1112	0.136816		1112	0.158243		1112	0.153655		1112	0.146758		1112	0.151587		1112	0.159012
1113	0.138634		1113	0.121981		1113	0.132044		1113	0.157978		1113	0.155422		1113	0.148102		1113	0.15286		1113	0.159227
1114	0.127671		1114	0.106549		1114	0.119412		1114	0.157737		1114	0.150456		1114	0.13974		1114	0.148031		1114	0.15915
1115	0.119906		1115	0.0789759		1115	0.110021		1115	0.155888		1115	0.142303		1115	0.12838		1115	0.13786		1115	0.157453
1116	0.0474236		1116	0		1116	0.0145899		1116	0.152046		1116	0.127621		1116	0.0913636		1116	0.119538		1116	0.153557
1117	0		1117	0		1117	0		1117	0.151004		1117	0.0518796		1117	0		1117	0.0164174		1117	0.152326
1118	0		1118	0		1118	0		1118	0.147653		1118	0		1118	0		1118	0		1118	0.149255
1119	0		1119	0		1119	0		1119	0.0961067		1119	0		1119	0		1119	0		1119	0.112083
1120	0		1120	0		1120	0		1120	0		1120	0		1120	0		1120	0		1120	0
1121	0		1121	0		1121	0		1121	0		1121	0		1121	0		1121	0		1121	0
1122	0		1122	0		1122	0		1122	0.0462919		1122	0		1122	0		1122	0		1122	0.0759412
1123	0		1123	0		1123	0		1123	0.132062		1123	0		1123	0		1123	0		1123	0.136976
1124	0		1124	0		1124	0		1124	0.14299		1124	0		1124	0		1124	0		1124	0.145161
1125	0		1125	0		1125	0		1125	0.151019		1125	0		1125	0		1125	0		1125	0.152484
1126	0		1126	0		1126	0		1126	0.152561		1126	0.0703658		1126	0.0132026		1126	0.0413015		1126	0.154099
1127	0.0287975		1127	0		1127	0.00518362		1127	0.153922		1127	0.116285		1127	0.0943521		1127	0.108773		1127	0.155204
1128	0.0877228		1128	0.0106003		1128	0.0476383		1128	0.155502		1128	0.12649		1128	0.111237		1128	0.1212		1128	0.156726
1129	0.103942		1129	0.0344019		1129	0.0728757		1129	0.156916		1129	0.132064		1129	0.12017		1129	0.127024		1129	0.15806
1130	0.100627		1130	0.0421067		1130	0.076974		1130	0.159244		1130	0.134451		1130	0.119138		1130	0.12868		1130	0.160209
1131	0.109273		1131	0.0349465		1131	0.0817157		1131	0.158046		1131	0.136885		1131	0.123329		1131	0.132245		1131	0.159094
1132	0.0707788		1132	0.016054		1132	0.0420621		1132	0.155901		1132	0.133032		1132	0.112114		1132	0.125948		1132	0.156739
1133	0.0668545		1133	0.00713927		1133	0.0354669		1133	0.159911		1133	0.135635		1133	0.112994		1133	0.125841		1133	0.160334
1134	0.041336		1134	0		1134	0.0137169		1134	0.154623		1134	0.129115		1134	0.103784		1134	0.123067		1134	0.155739
1135	0.0244728		1135	0		1135	0.00420904		1135	0.152075		1135	0.113282		1135	0.0745441		1135	0.106684		1135	0.153637
1136	0		1136	0		1136	0		1136	0.146358		1136	0.0268788		1136	0		1136	0.00735829		1136	0.14864
1137	0		1137	0		1137	0		1137	0.148116		1137	0		1137	0		1137	0		1137	0.149562
1138	0		1138	0		1138	0		1138	0.128046		1138	0		1138	0		1138	0		1138	0.13475
1139	0		1139	0		1139	0		1139	0.0223408		1139	0		1139	0		1139	0		1139	0.0527825
1140	0		1140	0		1140	0		1140	0		1140	0		1140	0		1140	0		1140	0
1141	0		1141	0		1141	0		1141	0		1141	0		1141	0		1141	0		1141	0
1142	0		1142	0		1142	0		1142	1.50117e-05		1142	0		1142	0		1142	0		1142	1.50124e-05
1143	0		1143	0		1143	0		1143	0.0190006		1143	0		1143	0		1143	0		1143	0.0357413
1144	0		1144	0		1144	0		1144	0.0944094		1144	0		1144	0		1144	0		1144	0.110271
1145	0		1145	0		1145	0		1145	0.122284		1145	0		1145	0		1145	0		1145	0.129875
1146	0		1146	0		1146	0		1146	0.13757		1146	0		1146	0		1146	0		1146	0.140165
1147	0		1147	0		1147	0		1147	0.145954		1147	0.00366716		1147	0		1147	4.45292e-05		1147	0.147686
1148	0		1148	0		1148	0		1148	0.15042		1148	0.0237341		1148	0.00184102		1148	0.011363		1148	0.151743
1149	0		1149	0		1149	0		1149	0.15048		1149	0.0428945		1149	0.008048		1149	0.0246734		1149	0.1518
1150	0		1150	0		1150	0		1150	0.152595		1150	0.0634032		1150	0.0131128		1150	0.0370223		1150	0.153748
1151	0		1151	0		1151	0		1151	0.152314		1151	0.0284021		1151	0.00466726		1151	0.0157178		1151	0.153283
1152	0		1152	0		1152	0		1152	0.152686		1152	0.0161691		1152	0		1152	0.00569457		1152	0.153627
1153	0		1153	0		1153	0		1153	0.150418		1153	0.0197789		1153	0		1153	0.00578621		1153	0.151601
1154	0		1154	0		1154	0		1154	0.144131		1154	0.0120364		1154	0		1154	0.00357162		1154	0.146045
1155	0		1155	0		1155	0		1155	0.145122		1155	0.00673596		1155	0		1155	0.00053867		1155	0.14685
1156	0		1156	0		1156	0		1156	0.139868		1156	0		1156	0		1156	0		1156	0.142382
1157	0		1157	0		1157	0		1157	0.126688		1157	0		1157	0		1157	0		1157	0.133737
1158	0		1158	0		1158	0		1158	0.0145968		1158	0		1158	0		1158	0		1158	0.035532
1159	0		1159	0		1159	0		1159	0		1159	0		1159	0		1159	0		1159	0
1160	0		1160	0		1160	0		1160	0		1160	0		1160	0		1160	0		1160	0
1161	1.82802e-06		1161	1.60127e-06		1161	1.79402e-06		1161	1.10224e-06		1161	1.82803e-06		1161	1.60128e-06		1161	1.79402e-06		1161	1.10472e-06
1162	0		1162	0		1162	0		1162	0		1162	0		1162	0		1162	0		1162	0
1163	0		1163	0		1163	0		1163	0		1163	0		1163	0		1163	0		1163	0
1164	0		1164	0		1164	0		1164	0		1164	0		1164	0		1164	0		1164	0
1165	0		1165	0		1165	0		1165	0.0166363		1165	0		1165	0		1165	0		1165	0.0496863
1166	0		1166	0		1166	0		1166	0.0937129		1166	0		1166	0		1166	0		1166	0.114899
1167	0		1167	0		1167	0		1167	0.129545		1167	0		1167	0		1167	0		1167	0.135503
1168	0		1168	0		1168	0		1168	0.134313		1168	0		1168	0		1168	0		1168	0.138472
1169	0		1169	0		1169	0		1169	0.122373		1169	0		1169	0		1169	0		1169	0.130395
1170	0		1170	0		1170	0		1170	0.134743		1170	0		1170	0		1170	0		1170	0.138222
1171	0		1171	0		1171	0		1171	0.133625		1171	0		1171	0		1171	0		1171	0.137645
1172	0		1172	0		1172	0		1172	0.125989		1172	0		1172	0		1172	0		1172	0.132287
1173	0		1173	0		1173	0		1173	0.121935		1173	0		1173	0		1173	0		1173	0.128991
1174	0		1174	0		1174	0		1174	0.11319		1174	0		1174	0		1174	0		1174	0.1172
1175	0		1175	0		1175	0		1175	0.119179		1175	0		1175	0		1175	0		1175	0.126411
1176	0		1176	0		1176	0		1176	0.0984682		1176	0		1176	0		1176	0		1176	0.118913
1177	0		1177	0		1177	0		1177	0.00739917		1177	0		1177	0		1177	0		1177	0.0292037
1178	0		1178	0		1178	0		1178	5.32995e-06		1178	0		1178	0		1178	0		1178	5.33007e-06
1179	0		1179	0		1179	0		1179	7.50408e-10		1179	0		1179	0		1179	0		1179	7.86335e-10
1180	2.91683e-06		1180	2.96758e-06		1180	3.02185e-06		1180	1.28139e-06		1180	2.91684e-06		1180	2.96761e-06		1180	3.02185e-06		1180	1.28637e-06
1181	3.63526e-06		1181	3.64651e-06		1181	3.67855e-06		1181	3.99147e-06		1181	3.63526e-06		1181	3.64651e-06		1181	3.67855e-06		1181	3.99189e-06
1182	1.05368e-06		1182	1.23364e-06		1182	1.15623e-06		1182	2.11688e-07		1182	1.05368e-06		1182	1.23365e-06		1182	1.15623e-06		1182	2.1485e-07
1183	0		1183	0		1183	0		1183	0		1183	0		1183	0		1183	0		1183	0
1184	3.86691e-08		1184	0		1184	6.52602e-08		1184	0		1184	3.87137e-08		1184	0		1184	6.5306e-08		1184	0
1185	3.74439e-07		1185	3.42598e-07		1185	4.083e-07		1185	6.6716e-08		1185	3.74458e-07		1185	3.4268e-07		1185	4.08321e-07		1185	6.67189e-08
1186	0		1186	0		1186	0		1186	2.23577e-07		1186	0		1186	0		1186	0		1186	2.23587e-07
1187	0		1187	0		1187	0		1187	0		1187	0		1187	0		1187	0		1187	0
1188	0		1188	0		1188	0		1188	0		1188	0		1188	0		1188	0		1188	0
1189	0		1189	0		1189	0		1189	0		1189	0		1189	0		1189	0		1189	0
1190	0		1190	0		1190	0		1190	0		1190	0		1190	0		1190	0		1190	0
1191	0		1191	0		1191	0		1191	2.77196e-08		1191	0		1191	0		1191	0		1191	2.77357e-08
1192	9.76615e-07		1192	2.63471e-07		1192	7.63101e-07		1192	8.16372e-07		1192	9.76751e-07		1192	2.6399e-07		1192	7.63249e-07		1192	8.16403e-07
1193	8.9438e-07		1193	1.86798e-07		1193	6.82658e-07		1193	7.85216e-07		1193	8.94503e-07		1193	1.87279e-07		1193	6.82792e-07		1193	7.85256e-07
1194	0		1194	0		1194	0		1194	0		1194	0		1194	0		1194	0		1194	0
1195	0		1195	0		1195	0		1195	0		1195	0		1195	0		1195	0		1195	0
1196	0		1196	0		1196	0		1196	0		1196	0		1196	0		1196	0		1196	0
1197	0		1197	0		1197	0		1197	0		1197	0		1197	0		1197	0		1197	0
1198	0		1198	0		1198	0		1198	0		1198	0		1198	0		1198	0		1198	0
1199	0		1199	0		1199	0		1199	0		1199	0		1199	0		1199	0		1199	0
1200	0		1200	0		1200	0		1200	3.83926e-09		1200	0		1200	0		1200	0		1200	3.83926e-09
1201	0		1201	0		1201	0		1201	5.16639e-08		1201	0		1201	0		1201	0		1201	5.16639e-08
1202	3.75567e-06		1202	4.20532e-06		1202	3.96361e-06		1202	3.85688e-06		1202	3.75567e-06		1202	4.20532e-06		1202	3.96361e-06		1202	3.85774e-06
1203	6.45859e-07		1203	4.87423e-07		1203	6.03e-07		1203	6.96646e-07		1203	6.45862e-07		1203	4.87445e-07		1203	6.03004e-07		1203	7.01257e-07
1204	6.51711e-06		1204	7.30014e-06		1204	6.87051e-06		1204	6.57333e-06		1204	6.51712e-06		1204	7.30028e-06		1204	6.87055e-06		1204	6.5869e-06
1205	1.31032e-06		1205	1.49586e-06		1205	1.37753e-06		1205	1.75087e-06		1205	1.31038e-06		1205	1.49614e-06		1205	1.3776e-06		1205	1.76698e-06
1206	8.96887e-07		1206	8.87098e-07		1206	9.39693e-07		1206	2.3867e-07		1206	8.96975e-07		1206	8.8746e-07		1206	9.39793e-07		1206	2.38692e-07
1207	0		1207	0		1207	0		1207	0		1207	0		1207	0		1207	0		1207	0
1208	0		1208	0		1208	0		1208	0		1208	0		1208	0		1208	0		1208	0
1209	0		1209	0		1209	0		1209	0.00248876		1209	0		1209	0		1209	0		1209	0.00521871
1210	0		1210	0		1210	0		1210	0.00178518		1210	0		1210	0		1210	0		1210	0.00377343
1211	0		1211	0		1211	0		1211	0		1211	0		1211	0		1211	0		1211	0
1212	0		1212	0		1212	0		1212	0		1212	0		1212	0		1212	0		1212	0
1213	0		1213	0		1213	0		1213	0		1213	0		1213	0		1213	0		1213	0
1214	0		1214	0		1214	0		1214	4.35602e-08		1214	0		1214	0		1214	0		1214	0.000131649
1215	5.29166e-06		1215	6.04537e-06		1215	5.69028e-06		1215	2.69817e-06		1215	5.29208e-06		1215	6.04667e-06		1215	5.69075e-06		1215	2.73699e-06
1216	4.60208e-06		1216	5.06555e-06		1216	4.86614e-06		1216	2.81737e-06		1216	4.60228e-06		1216	5.06623e-06		1216	4.86636e-06		1216	2.84759e-06
1217	1.19971e-07		1217	2.0729e-07		1217	1.62114e-07		1217	0		1217	1.19982e-07		1217	2.07349e-07		1217	1.62129e-07		1217	0
1218	0		1218	0		1218	0		1218	0		1218	0		1218	0		1218	0		1218	0
1219	6.38831e-08		1219	1.58862e-07		1219	1.02514e-07		1219	0		1219	6.38834e-08		1219	1.58864e-07		1219	1.02515e-07		1219	0
1220	0		1220	0		1220	0		1220	0		1220	0		1220	0		1220	0		1220	0
1221	0		1221	0		1221	0		1221	0		1221	0		1221	0		1221	0		1221	0
1222	0		1222	0		1222	0		1222	0		1222	0		1222	0		1222	0		1222	0
1223	0		1223	0		1223	0		1223	0		1223	0		1223	0		1223	0		1223	0
1224	0		1224	0		1224	0		1224	0.000653518		1224	0		1224	0		1224	0		1224	0.00210222
1225	1.80744e-05		1225	9.19999e-06		1225	1.44491e-05		1225	0.100216		1225	1.80931e-05		1225	9.25252e-06		1225	1.44698e-05		1225	0.112943
1226	1.67625e-05		1226	7.69094e-06		1226	1.32493e-05		1226	0.120585		1226	1.67894e-05		1226	7.76009e-06		1226	1.3279e-05		1226	0.131071
1227	1.92643e-06		1227	0		1227	0		1227	0.133232		1227	1.96015e-06		1227	0		1227	0		1227	0.141262
1228	5.61661e-07		1228	0		1228	0		1228	0.133781		1228	5.89477e-07		1228	0		1228	0		1228	0.140331
1229	4.97391e-06		1229	0		1229	1.59568e-06		1229	0.137087		1229	0.00180396		1229	0		1229	1.62896e-06		1229	0.141444
1230	3.58821e-06		1230	0		1230	1.92151e-07		1230	0.139932		1230	3.6186e-06		1230	0		1230	2.24903e-07		1230	0.142913
1231	0		1231	0		1231	0		1231	0.135804		1231	0		1231	0		1231	0		1231	0.141276
1232	0		1232	0		1232	0		1232	0.103725		1232	0		1232	0		1232	0		1232	0.114114
1233	0		1233	0		1233	0		1233	0.111314		1233	0		1233	0		1233	0		1233	0.116861
1234	0		1234	0		1234	0		1234	0.124188		1234	0		1234	0		1234	0		1234	0.128683
1235	0		1235	0		1235	0		1235	0.11975		1235	0		1235	0		1235	0		1235	0.124607
1236	0		1236	0		1236	0		1236	0.0244874		1236	0		1236	0		1236	0		1236	0.0537954
1237	0		1237	0		1237	0		1237	0.00650125		1237	0		1237	0		1237	0		1237	0.0121623
1238	0		1238	0		1238	0		1238	0		1238	0		1238	0		1238	0		1238	0
1239	0		1239	0		1239	0		1239	0		1239	0		1239	0		1239	0		1239	0
1240	4.60414e-06		1240	5.44361e-06		1240	4.94772e-06		1240	5.40281e-06		1240	4.60414e-06		1240	5.44361e-06		1240	4.94772e-06		1240	5.40394e-06
1241	0		1241	0		1241	0		1241	0		1241	0		1241	0		1241	0		1241	0
1242	0		1242	0		1242	0		1242	0		1242	0		1242	0		1242	0		1242	0
1243	0		1243	0		1243	0		1243	0.00317275		1243	0		1243	0		1243	0		1243	0.0172676
1244	0		1244	0		1244	0		1244	0.107584		1244	0		1244	0		1244	0		1244	0.121486
1245	0		1245	0		1245	0		1245	0.139025		1245	0		1245	0		1245	0		1245	0.142012
1246	0		1246	0		1246	0		1246	0.139818		1246	0.042281		1246	0.000704482		1246	0.0159259		1246	0.142496
1247	0.0052994		1247	0		1247	0		1247	0.144047		1247	0.0819888		1247	0.0278675		1247	0.0561415		1247	0.14688
1248	0.0174447		1248	0.000287014		1248	0.00673961		1248	0.148076		1248	0.0989552		1248	0.049156		1248	0.0760315		1248	0.150591
1249	0.0484636		1249	0.00623896		1249	0.0240221		1249	0.149123		1249	0.117663		1249	0.0903124		1249	0.110048		1249	0.151724
1250	0.0235804		1250	0.000430666		1250	0.00885365		1250	0.149474		1250	0.107272		1250	0.0703771		1250	0.0963846		1250	0.15165
1251	0.0363301		1251	0.00120976		1251	0.0157003		1251	0.147216		1251	0.115286		1251	0.0888401		1251	0.107169		1251	0.149688
1252	0.0198994		1252	0		1252	0.00507425		1252	0.146915		1252	0.113567		1252	0.0774801		1252	0.103514		1252	0.14947
1253	0.00900635		1253	0		1253	0.00155553		1253	0.148265		1253	0.108824		1253	0.0628296		1253	0.0943488		1253	0.150527
1254	0		1254	0		1254	0		1254	0.149584		1254	0.0924681		1254	0.0163131		1254	0.0488724		1254	0.151744
1255	0		1255	0		1255	0		1255	0.141945		1255	0.00995771		1255	0		1255	0.002508		1255	0.144728
1256	0		1256	0		1256	0		1256	0.126442		1256	0		1256	0		1256	0		1256	0.133735
1257	0		1257	0		1257	0		1257	0.128647		1257	0		1257	0		1257	0		1257	0.133835
1258	0		1258	0		1258	0		1258	0.046331		1258	0		1258	0		1258	0		1258	0.0674177
1259	0		1259	0		1259	0		1259	6.0051e-07		1259	0		1259	0		1259	0		1259	6.00619e-07
1260	0		1260	0		1260	0		1260	0		1260	0		1260	0		1260	0		1260	0
1261	1.59586e-07		1261	1.64991e-07		1261	1.74485e-07		1261	3.5912e-08		1261	1.59597e-07		1261	1.65044e-07		1261	1.74497e-07		1261	3.59133e-08
1262	0		1262	0		1262	0		1262	0.00519875		1262	0		1262	0		1262	0		1262	0.0142429
1263	0		1263	0		1263	0		1263	0.115308		1263	0		1263	0		1263	0		1263	0.127218
1264	0		1264	0		1264	0		1264	0.143079		1264	0.000417417		1264	0		1264	0		1264	0.145612
1265	0.000435482		1265	0		1265	0		1265	0.146521		1265	0.0934391		1265	0.0231712		1265	0.0573664		1265	0.147999
1266	0.0609178		1266	0.00418965		1266	0.0254812		1266	0.147415		1266	0.129412		1266	0.108895		1266	0.122607		1266	0.149869
1267	0.115467		1267	0.0878996		1267	0.103752		1267	0.150078		1267	0.132163		1267	0.123233		1267	0.127878		1267	0.153495
1268	0.117882		1268	0.107276		1268	0.113617		1268	0.153727		1268	0.134335		1268	0.126434		1268	0.130897		1268	0.15698
1269	0.125921		1269	0.11248		1269	0.120766		1269	0.158519		1269	0.142933		1269	0.133431		1269	0.137931		1269	0.160704
1270	0.140826		1270	0.119962		1270	0.129918		1270	0.161491		1270	0.15853		1270	0.151354		1270	0.156205		1270	0.16282
1271	0.143637		1271	0.119981		1271	0.135468		1271	0.163068		1271	0.160002		1271	0.152904		1271	0.15764		1271	0.163802
1272	0.134138		1272	0.104312		1272	0.124108		1272	0.163292		1272	0.156428		1272	0.147543		1272	0.152934		1272	0.16389
1273	0.126095		1273	0.0983771		1273	0.118208		1273	0.160892		1273	0.155359		1273	0.145876		1273	0.152452		1273	0.162224
1274	0.0998456		1274	0.026111		1274	0.0745871		1274	0.157727		1274	0.14671		1274	0.124584		1274	0.135418		1274	0.159323
1275	0.0494684		1275	0.00083069		1275	0.0177845		1275	0.159246		1275	0.136842		1275	0.109372		1275	0.128459		1275	0.160201
1276	0		1276	0		1276	0		1276	0.157784		1276	0.0793624		1276	0.0128233		1276	0.0445961		1276	0.159021
1277	6.88156e-06		1277	0		1277	2.03859e-06		1277	0.152301		1277	7.17298e-06		1277	0		1277	2.3607e-06		1277	0.153062
1278	0		1278	0		1278	0		1278	0.13601		1278	0		1278	0		1278	0		1278	0.139485
1279	0		1279	0		1279	0		1279	0.0239009		1279	0		1279	0		1279	0		1279	0.0369875
1280	0		1280	0		1280	0		1280	0		1280	0		1280	0		1280	0		1280	0
1281	1.09032e-05		1281	1.18721e-05		1281	1.13682e-05		1281	8.93431e-06		1281	1.09032e-05		1281	1.18724e-05		1281	1.13683e-05		1281	8.95437e-06
1282	0		1282	0		1282	0		1282	0.103094		1282	0		1282	0		1282	0		1282	0.112681
1283	0		1283	0		1283	0		1283	0.14599		1283	7.08701e-05		1283	0		1283	0		1283	0.14823
1284	0.00205039		1284	0		1284	0		1284	0.152469		1284	0.114214		1284	0.0467003		1284	0.0936411		1284	0.153702
1285	0.11943		1285	0.0193797		1285	0.0804879		1285	0.155265		1285	0.149536		1285	0.137234		1285	0.145139		1285	0.156336
1286	0.13253		1286	0.117352		1286	0.125997		1286	0.154441		1286	0.145044		1286	0.13841		1286	0.142443		1286	0.15677
1287	0.153969		1287	0.146159		1287	0.151539		1287	0.158345		1287	0.164947		1287	0.165191		1287	0.16512		1287	0.161469
1288	0.151395		1288	0.143704		1288	0.148912		1288	0.157361		1288	0.162928		1288	0.163065		1288	0.162757		1288	0.165386
1289	0.153987		1289	0.147126		1289	0.151779		1289	0.156533		1289	0.164428		1289	0.16439		1289	0.16435		1289	0.166687
1290	0.150931		1290	0.143998		1290	0.148704		1290	0.156583		1290	0.167143		1290	0.167505		1290	0.167468		1290	0.167118
1291	0.145958		1291	0.139311		1291	0.143699		1291	0.156767		1291	0.165436		1291	0.164949		1291	0.165517		1291	0.166889
1292	0.139188		1292	0.131885		1292	0.1362		1292	0.155199		1292	0.161893		1292	0.159596		1292	0.161179		1292	0.163281
1293	0.138894		1293	0.130601		1293	0.136333		1293	0.154802		1293	0.162353		1293	0.160217		1293	0.161973		1293	0.163444
1294	0.136932		1294	0.125513		1294	0.132808		1294	0.150509		1294	0.159776		1294	0.158219		1294	0.159308		1294	0.157713
1295	0.141214		1295	0.116192		1295	0.131866		1295	0.157936		1295	0.159158		1295	0.151295		1295	0.155851		1295	0.159015
1296	0.103184		1296	0.00791154		1296	0.0566981		1296	0.151107		1296	0.136311		1296	0.120269		1296	0.130722		1296	0.153387
1297	0		1297	0		1297	0		1297	0.149254		1297	0.104897		1297	0.0185207		1297	0.0695989		1297	0.150796
1298	0		1298	0		1298	0		1298	0.14096		1298	0		1298	0		1298	0		1298	0.143522
1299	0		1299	0		1299	0		1299	0.101907		1299	0		1299	0		1299	0		1299	0.110901
1300	4.31353e-07		1300	3.86016e-07		1300	4.79691e-07		1300	6.06586e-08		1300	4.31375e-07		1300	3.86112e-07		1300	4.79716e-07		1300	6.06654e-08
1301	6.71623e-06		1301	7.54724e-06		1301	7.18366e-06		1301	4.26667e-06		1301	6.71644e-06		1301	7.54801e-06		1301	7.18388e-06		1301	4.29991e-06
1302	0		1302	0		1302	0		1302	0.134777		1302	0		1302	0		1302	0		1302	0.139471
1303	0		1303	0		1303	0		1303	0.14727		1303	0.0545817		1303	0.00722237		1303	0.0282999		1303	0.148877
1304	0.0928488		1304	0.00781032		1304	0.048047		1304	0.155068		1304	0.146198		1304	0.128832		1304	0.140616		1304	0.155783
1305	0.151134		1305	0.125859		1305	0.143477		1305	0.15997		1305	0.164244		1305	0.159274		1305	0.163173		1305	0.160284
1306	0.161023		1306	0.154599		1306	0.15863		1306	0.160065		1306	0.166089		1306	0.167357		1306	0.166648		1306	0.160716
1307	0.163608		1307	0.158214		1307	0.162316		1307	0.164853		1307	0.170305		1307	0.172127		1307	0.170829		1307	0.170587
1308	0.166548		1308	0.165179		1308	0.166663		1308	0.163847		1308	0.174713		1308	0.175593		1308	0.175145		1308	0.168165
1309	0.162984		1309	0.164271		1309	0.163778		1309	0.161225		1309	0.172487		1309	0.173429		1309	0.173036		1309	0.164893
1310	0.160575		1310	0.155913		1310	0.159509		1310	0.161433		1310	0.173842		1310	0.174904		1310	0.174514		1310	0.171951
1311	0.156985		1311	0.15198		1311	0.155512		1311	0.160144		1311	0.174233		1311	0.175157		1311	0.174903		1311	0.170997
1312	0.152729		1312	0.146609		1312	0.150312		1312	0.163237		1312	0.174463		1312	0.175556		1312	0.175115		1312	0.172295
1313	0.163456		1313	0.156998		1313	0.161131		1313	0.164338		1313	0.176244		1313	0.177252		1313	0.176898		1313	0.172651
1314	0.156413		1314	0.147353		1314	0.153586		1314	0.160856		1314	0.170617		1314	0.172405		1314	0.171449		1314	0.168743
1315	0.164551		1315	0.15751		1315	0.161705		1315	0.16641		1315	0.169973		1315	0.169341		1315	0.170143		1315	0.166604
1316	0.147009		1316	0.119214		1316	0.136468		1316	0.160485		1316	0.16203		1316	0.154921		1316	0.159439		1316	0.161298
1317	0.0616731		1317	0.00155168		1317	0.0237328		1317	0.163957		1317	0.14799		1317	0.115928		1317	0.138997		1317	0.164261
1318	0		1318	0		1318	0		1318	0.155786		1318	0.0268599		1318	0		1318	0.00792836		1318	0.15693
1319	0		1319	0		1319	0		1319	0.144136		1319	0		1319	0		1319	0		1319	0.147108
1320	0		1320	0		1320	0		1320	0		1320	0		1320	0		1320	0		1320	0.000366959
1321	4.33815e-06		1321	4.28239e-06		1321	4.4454e-06		1321	0.00718026		1321	4.33886e-06		1321	4.28452e-06		1321	4.44616e-06		1321	0.00996904
1322	0		1322	0		1322	0		1322	0.137783		1322	0		1322	0		1322	0		1322	0.140589
1323	0		1323	0		1323	0		1323	0.146715		1323	0.0464632		1323	0.00599875		1323	0.0232444		1323	0.149199
1324	0.112277		1324	0.0289083		1324	0.0768957		1324	0.147029		1324	0.145725		1324	0.134521		1324	0.142907		1324	0.149532
1325	0.152432		1325	0.139826		1325	0.147942		1325	0.156719		1325	0.162688		1325	0.160558		1325	0.162717		1325	0.157998
1326	0.162748		1326	0.15896		1326	0.161969		1326	0.159516		1326	0.167674		1326	0.169002		1326	0.168234		1326	0.160869
1327	0.173149		1327	0.172658		1327	0.173242		1327	0.168219		1327	0.175607		1327	0.17656		1327	0.176175		1327	0.167774
1328	0.169015		1328	0.168737		1328	0.168642		1328	0.170293		1328	0.180747		1328	0.181362		1328	0.181248		1328	0.178713
1329	0.170627		1329	0.171572		1329	0.170902		1329	0.166144		1329	0.177181		1329	0.177725		1329	0.177722		1329	0.168823
1330	0.168624		1330	0.168946		1330	0.168786		1330	0.164003		1330	0.176548		1330	0.177087		1330	0.177201		1330	0.16883
1331	0.168122		1331	0.168072		1331	0.168289		1331	0.162808		1331	0.176023		1331	0.176576		1331	0.176704		1331	0.168392
1332	0.169292		1332	0.168916		1332	0.169406		1332	0.164017		1332	0.177873		1332	0.178349		1332	0.178427		1332	0.169579
1333	0.170529		1333	0.171053		1333	0.170779		1333	0.165622		1333	0.176563		1333	0.177171		1333	0.177168		1333	0.168322
1334	0.165095		1334	0.164407		1334	0.164944		1334	0.162456		1334	0.175081		1334	0.175924		1334	0.175819		1334	0.165389
1335	0.157945		1335	0.152718		1335	0.156005		1335	0.161339		1335	0.171859		1335	0.172826		1335	0.172516		1335	0.162314
1336	0.147104		1336	0.136052		1336	0.143227		1336	0.15717		1336	0.161751		1336	0.157537		1336	0.160729		1336	0.158795
1337	0.0977038		1337	0.0244714		1337	0.0648633		1337	0.15368		1337	0.125172		1337	0.113033		1337	0.119608		1337	0.155327
1338	0		1338	0		1338	0		1338	0.146124		1338	0.0282208		1338	0.00384707		1338	0.0127915		1338	0.148519
1339	0		1339	0		1339	0		1339	0.124424		1339	0		1339	0		1339	0		1339	0.131837
1340	0		1340	0		1340	0		1340	0		1340	0		1340	0		1340	0		1340	0
1341	0		1341	0		1341	0		1341	0		1341	0		1341	0		1341	0		1341	0
1342	0		1342	0		1342	0		1342	0.139977		1342	0.00433274		1342	0		1342	0		1342	0.142077
1343	0.0302363		1343	0		1343	0.00640989		1343	0.152529		1343	0.125989		1343	0.0859266		1343	0.114564		1343	0.15505
1344	0.131402		1344	0.101764		1344	0.120501		1344	0.156824		1344	0.154281		1344	0.140372		1344	0.149428		1344	0.160308
1345	0.154455		1345	0.147315		1345	0.151779		1345	0.155189		1345	0.163427		1345	0.162795		1345	0.163729		1345	0.156328
1346	0.16381		1346	0.159469		1346	0.163059		1346	0.158822		1346	0.170403		1346	0.171801		1346	0.171209		1346	0.162082
1347	0.166805		1347	0.167884		1347	0.167127		1347	0.162291		1347	0.171624		1347	0.17268		1347	0.172384		1347	0.163546
1348	0.167206		1348	0.168335		1348	0.16765		1348	0.1605		1348	0.173716		1348	0.174383		1348	0.174399		1348	0.163805
1349	0.170322		1349	0.16944		1349	0.17047		1349	0.169604		1349	0.181297		1349	0.181731		1349	0.181797		1349	0.17895
1350	0.171205		1350	0.171901		1350	0.171652		1350	0.163514		1350	0.177089		1350	0.177451		1350	0.17771		1350	0.167562
1351	0.172071		1351	0.172761		1351	0.172488		1351	0.164293		1351	0.175115		1351	0.175581		1351	0.175751		1351	0.165793
1352	0.172672		1352	0.17235		1352	0.172654		1352	0.173854		1352	0.181201		1352	0.181606		1352	0.181724		1352	0.179342
1353	0.172164		1353	0.17298		1353	0.17248		1353	0.166141		1353	0.174341		1353	0.174914		1353	0.174956		1353	0.165482
1354	0.167054		1354	0.16516		1354	0.166593		1354	0.166774		1354	0.17757		1354	0.178419		1354	0.178259		1354	0.176285
1355	0.160529		1355	0.154234		1355	0.158451		1355	0.16306		1355	0.176747		1355	0.177655		1355	0.17737		1355	0.172254
1356	0.142437		1356	0.134539		1356	0.139281		1356	0.15858		1356	0.164036		1356	0.162132		1356	0.16331		1356	0.166551
1357	0.125556		1357	0.106243		1357	0.118104		1357	0.156142		1357	0.142183		1357	0.133975		1357	0.138224		1357	0.161093
1358	0.0416349		1358	0.000622269		1358	0.0148368		1358	0.152098		1358	0.108585		1358	0.0937921		1358	0.103316		1358	0.154913
1359	0		1359	0		1359	0		1359	0.146864		1359	0.00503658		1359	0		1359	0.000464819		1359	0.14812
1360	0		1360	0		1360	0		1360	0.00202069		1360	0		1360	0		1360	0		1360	0.00286196
1361	0		1361	0		1361	0		1361	0.0261862		1361	0		1361	0		1361	0		1361	0.0319522
1362	0		1362	0		1362	0		1362	0.149284		1362	0.0478677		1362	0.00640412		1362	0.0226991		1362	0.15148
1363	0.111233		1363	0.0229964		1363	0.057137		1363	0.164552		1363	0.144508		1363	0.128496		1363	0.138508		1363	0.165658
1364	0.149937		1364	0.131427		1364	0.14466		1364	0.165152		1364	0.166258		1364	0.160271		1364	0.164202		1364	0.166752
1365	0.150121		1365	0.139882		1365	0.145681		1365	0.163968		1365	0.173812		1365	0.171533		1365	0.173909		1365	0.172785
1366	0.155209		1366	0.149622		1366	0.152951		1366	0.168197		1366	0.18096		1366	0.181482		1366	0.18149		1366	0.178771
1367	0.157988		1367	0.15357		1367	0.15704		1367	0.168666		1367	0.180199		1367	0.180683		1367	0.180898		1367	0.179904
1368	0.16395		1368	0.161724		1368	0.163832		1368	0.169814		1368	0.180266		1368	0.180267		1368	0.180507		1368	0.179295
1369	0.165873		1369	0.166573		1369	0.166355		1369	0.159359		1369	0.178155		1369	0.178512		1369	0.178727		1369	0.169727
1370	0.169624		1370	0.167369		1370	0.169608		1370	0.174391		1370	0.183915		1370	0.1842		1370	0.184271		1370	0.182525
1371	0.177198		1371	0.177882		1371	0.178111		1371	0.174987		1371	0.183454		1371	0.183769		1371	0.183871		1371	0.1817
1372	0.175051		1372	0.175704		1372	0.175445		1372	0.167799		1372	0.176515		1372	0.176933		1372	0.177162		1372	0.169167
1373	0.17527		1373	0.175988		1373	0.175567		1373	0.169954		1373	0.177126		1373	0.177568		1373	0.177704		1373	0.16907
1374	0.17166		1374	0.17231		1374	0.171942		1374	0.16638		1374	0.174744		1374	0.17539		1374	0.175347		1374	0.16626
1375	0.164231		1375	0.16467		1375	0.164842		1375	0.160402		1375	0.172824		1375	0.173874		1375	0.17354		1375	0.163922
1376	0.159448		1376	0.153677		1376	0.156876		1376	0.158285		1376	0.168302		1376	0.168972		1376	0.168573		1376	0.162813
1377	0.144635		1377	0.124895		1377	0.137225		1377	0.152996		1377	0.156172		1377	0.149317		1377	0.153941		1377	0.156389
1378	0.0447964		1378	0.00372019		1378	0.022382		1378	0.144668		1378	0.120372		1378	0.0793726		1378	0.104938		1378	0.146665
1379	0		1379	0		1379	0		1379	0.144144		1379	0.00130899		1379	0		1379	0		1379	0.14538
1380	0		1380	0		1380	0		1380	0		1380	0		1380	0		1380	0		1380	8.88756e-05
1381	0		1381	0		1381	0		1381	2.32148e-08		1381	0		1381	0		1381	0		1381	2.32431e-08
1382	0		1382	0		1382	0		1382	0.130089		1382	0.000248308		1382	0		1382	0		1382	0.133349
1383	0.0156804		1383	0		1383	0		1383	0.15802		1383	0.12199		1383	0.0737407		1383	0.108421		1383	0.159316
1384	0.128144		1384	0.0884261		1384	0.115967		1384	0.157911		1384	0.154614		1384	0.145692		1384	0.151473		1384	0.160091
1385	0.13623		1385	0.126672		1385	0.132188		1385	0.158983		1385	0.163707		1385	0.160072		1385	0.16353		1385	0.167724
1386	0.161319		1386	0.159089		1386	0.161267		1386	0.154049		1386	0.173874		1386	0.174655		1386	0.174617		1386	0.162026
1387	0.170637		1387	0.170581		1387	0.170764		1387	0.167043		1387	0.178663		1387	0.179159		1387	0.179268		1387	0.174491
1388	0.173546		1388	0.173718		1388	0.173747		1388	0.169653		1388	0.179339		1388	0.179729		1388	0.179921		1388	0.176311
1389	0.175444		1389	0.176072		1389	0.175785		1389	0.16968		1389	0.177264		1389	0.177629		1389	0.177844		1389	0.168935
1390	0.176096		1390	0.176999		1390	0.177043		1390	0.168692		1390	0.177007		1390	0.177404		1390	0.17777		1390	0.169054
1391	0.180549		1391	0.181053		1391	0.181423		1391	0.164962		1391	0.180848		1391	0.181277		1391	0.18222		1391	0.167216
1392	0.173844		1392	0.174287		1392	0.174481		1392	0.169953		1392	0.180427		1392	0.180861		1392	0.181008		1392	0.177551
1393	0.172693		1393	0.173377		1393	0.173086		1393	0.166035		1393	0.176574		1393	0.176972		1393	0.177245		1393	0.166633
1394	0.169561		1394	0.170489		1394	0.16999		1394	0.16262		1394	0.172771		1394	0.173454		1394	0.173445		1394	0.163832
1395	0.159794		1395	0.157054		1395	0.159141		1395	0.167734		1395	0.178493		1395	0.179314		1395	0.17907		1395	0.176987
1396	0.162549		1396	0.15763		1396	0.16018		1396	0.160251		1396	0.173397		1396	0.174189		1396	0.173809		1396	0.166705
1397	0.14908		1397	0.138253		1397	0.146015		1397	0.156423		1397	0.160163		1397	0.154629		1397	0.15856		1397	0.158749
1398	0.0696577		1398	0.0171348		1398	0.0376421		1398	0.150685		1398	0.133079		1398	0.104337		1398	0.124905		1398	0.151911
1399	0		1399	0		1399	0		1399	0.142778		1399	0.00573222		1399	0		1399	0.0008037		1399	0.144422
1400	0		1400	0		1400	0		1400	0.0066366		1400	0		1400	0		1400	0		1400	0.00889884
1401	7.30734e-07		1401	0		1401	2.7438e-07		1401	0.00676553		1401	7.31625e-07		1401	0		1401	2.75329e-07		1401	0.00956479
1402	0		1402	0		1402	0		1402	0.136897		1402	0.00597043		1402	0		1402	0.00061327		1402	0.13969
1403	0.042942		1403	0.00515162		1403	0.0229907		1403	0.157411		1403	0.131388		1403	0.112111		1403	0.120997		1403	0.158645
1404	0.138994		1404	0.121189		1404	0.13312		1404	0.160884		1404	0.161767		1404	0.155933		1404	0.160058		1404	0.162745
1405	0.143143		1405	0.135306		1405	0.140817		1405	0.160145		1405	0.169954		1405	0.170121		1405	0.170606		1405	0.173501
1406	0.160779		1406	0.156201		1406	0.159905		1406	0.164562		1406	0.176047		1406	0.176904		1406	0.17665		1406	0.175278
1407	0.176368		1407	0.177127		1407	0.176617		1407	0.171508		1407	0.177737		1407	0.178296		1407	0.178076		1407	0.171883
1408	0.178042		1408	0.178707		1408	0.178282		1408	0.173146		1408	0.179429		1408	0.179777		1408	0.179784		1408	0.173548
1409	0.17903		1409	0.179631		1409	0.179194		1409	0.17496		1409	0.179629		1409	0.179919		1409	0.17996		1409	0.174621
1410	0.178625		1410	0.179252		1410	0.178903		1410	0.17389		1410	0.178847		1410	0.179147		1410	0.17924		1410	0.173147
1411	0.181748		1411	0.182408		1411	0.182884		1411	0.177297		1411	0.184099		1411	0.184353		1411	0.184573		1411	0.182325
1412	0.175306		1412	0.174091		1412	0.17514		1412	0.17572		1412	0.18328		1412	0.183583		1412	0.183632		1412	0.181695
1413	0.16697		1413	0.166271		1413	0.167009		1413	0.162853		1413	0.177328		1413	0.177674		1413	0.177861		1413	0.169257
1414	0.162056		1414	0.160234		1414	0.161264		1414	0.169476		1414	0.182427		1414	0.182957		1414	0.182937		1414	0.182312
1415	0.155624		1415	0.154086		1415	0.155354		1415	0.155872		1415	0.177689		1415	0.17827		1415	0.178224		1415	0.169414
1416	0.16581		1416	0.158602		1416	0.163005		1416	0.164642		1416	0.173203		1416	0.17394		1416	0.173546		1416	0.167098
1417	0.130934		1417	0.117224		1417	0.126326		1417	0.158348		1417	0.144738		1417	0.135279		1417	0.141108		1417	0.16044
1418	0.089648		1418	0.0182921		1418	0.0539516		1418	0.151061		1418	0.112597		1418	0.102169		1418	0.107274		1418	0.152771
1419	0		1419	0		1419	0		1419	0.146593		1419	0.00607645		1419	0		1419	0.0014222		1419	0.148118
1420	0		1420	0		1420	0		1420	0		1420	0		1420	0		1420	0		1420	0.000230457
1421	0		1421	0		1421	0		1421	0		1421	0		1421	0		1421	0		1421	0
1422	0		1422	0		1422	0		1422	0.122943		1422	0		1422	0		1422	0		1422	0.129571
1423	0.0143846		1423	0		1423	0.00296219		1423	0.153467		1423	0.11552		1423	0.0852807		1423	0.106007		1423	0.155094
1424	0.131343		1424	0.0980052		1424	0.11997		1424	0.157072		1424	0.154889		1424	0.147292		1424	0.152035		1424	0.16002
1425	0.152018		1425	0.145323		1425	0.149555		1425	0.151934		1425	0.170504		1425	0.171404		1425	0.171029		1425	0.162399
1426	0.151395		1426	0.146086		1426	0.149934		1426	0.158162		1426	0.176768		1426	0.178068		1426	0.177505		1426	0.174625
1427	0.17072		1427	0.171311		1427	0.171		1427	0.167092		1427	0.176339		1427	0.176952		1427	0.176845		1427	0.169023
1428	0.172814		1428	0.173345		1428	0.172954		1428	0.169022		1428	0.177428		1428	0.177889		1428	0.177941		1428	0.170321
1429	0.172578		1429	0.173147		1429	0.172734		1429	0.168261		1429	0.175729		1429	0.176159		1429	0.176253		1429	0.169206
1430	0.171708		1430	0.171356		1430	0.171626		1430	0.173205		1430	0.180482		1430	0.18057		1430	0.180657		1430	0.17907
1431	0.171507		1431	0.171077		1431	0.171898		1431	0.164338		1431	0.178685		1431	0.178975		1431	0.179219		1431	0.170615
1432	0.168736		1432	0.169124		1432	0.16924		1432	0.161792		1432	0.177796		1432	0.178118		1432	0.178361		1432	0.169364
1433	0.163114		1433	0.161049		1433	0.162746		1433	0.16708		1433	0.179845		1433	0.180296		1433	0.180454		1433	0.177949
1434	0.165373		1434	0.166249		1434	0.165868		1434	0.158762		1434	0.175916		1434	0.176451		1434	0.176641		1434	0.167041
1435	0.164608		1435	0.164947		1435	0.164864		1435	0.160147		1435	0.175555		1435	0.176254		1435	0.176171		1435	0.16662
1436	0.161822		1436	0.154396		1436	0.158628		1436	0.160362		1436	0.169712		1436	0.170388		1436	0.169987		1436	0.163614
1437	0.117783		1437	0.0918342		1437	0.109078		1437	0.153058		1437	0.131687		1437	0.123702		1437	0.128569		1437	0.155769
1438	0.00373584		1438	0		1438	0		1438	0.142892		1438	0.0620316		1438	0.0194262		1438	0.0398469		1438	0.145166
1439	0		1439	0		1439	0		1439	0.141293		1439	0		1439	0		1439	0		1439	0.14329
1440	4.28943e-06		1440	3.75253e-06		1440	4.64236e-06		1440	8.64709e-07		1440	4.28959e-06		1440	3.75309e-06		1440	4.64252e-06		1440	8.64749e-07
1441	7.1183e-06		1441	7.44153e-06		1441	7.60369e-06		1441	0.00724048		1441	7.11894e-06		1441	7.44356e-06		1441	7.60437e-06		1441	0.0111191
1442	0		1442	0		1442	0		1442	0.142653		1442	0.000631639		1442	0		1442	0		1442	0.145758
1443	0		1443	0		1443	0		1443	0.14899		1443	0.105445		1443	0.0519326		1443	0.0911502		1443	0.151852
1444	0.104289		1444	0.0328374		1444	0.0827898		1444	0.150878		1444	0.138054		1444	0.125871		1444	0.132808		1444	0.155665
1445	0.14887		1445	0.139769		1445	0.145547		1445	0.153954		1445	0.17259		1445	0.173229		1445	0.17294		1445	0.165159
1446	0.150999		1446	0.143244		1446	0.147843		1446	0.164807		1446	0.18016		1446	0.181048		1446	0.180687		1446	0.178114
1447	0.164302		1447	0.159456		1447	0.162738		1447	0.165773		1447	0.177347		1447	0.178093		1447	0.177956		1447	0.177372
1448	0.168687		1448	0.168661		1448	0.168677		1448	0.165332		1448	0.176082		1448	0.176624		1448	0.176661		1448	0.167717
1449	0.173101		1449	0.173279		1449	0.173184		1449	0.167887		1449	0.177604		1449	0.178067		1449	0.17814		1449	0.17062
1450	0.170962		1450	0.169666		1450	0.170657		1450	0.175961		1450	0.182348		1450	0.182741		1450	0.182743		1450	0.181283
1451	0.167389		1451	0.167066		1451	0.167702		1451	0.160059		1451	0.17678		1451	0.177162		1451	0.177451		1451	0.16728
1452	0.167035		1452	0.166917		1452	0.16731		1452	0.160984		1452	0.177005		1452	0.177432		1452	0.177673		1452	0.168748
1453	0.169983		1453	0.163404		1453	0.168889		1453	0.17419		1453	0.182352		1453	0.18278		1453	0.182797		1453	0.181514
1454	0.162091		1454	0.161761		1454	0.162237		1454	0.158762		1454	0.177775		1454	0.178286		1454	0.178369		1454	0.169722
1455	0.161605		1455	0.160736		1455	0.161481		1455	0.159445		1455	0.175636		1455	0.17633		1455	0.176234		1455	0.167855
1456	0.155389		1456	0.147719		1456	0.152776		1456	0.158537		1456	0.167242		1456	0.1675		1456	0.16733		1456	0.162725
1457	0.118298		1457	0.101945		1457	0.112585		1457	0.150137		1457	0.130684		1457	0.122717		1457	0.127824		1457	0.153575
1458	0.0126935		1458	0		1458	0.00347653		1458	0.151735		1458	0.0900291		1458	0.0301945		1458	0.0539944		1458	0.153374
1459	0		1459	0		1459	0		1459	0.145487		1459	0		1459	0		1459	0		1459	0.147351
1460	0		1460	0		1460	0		1460	0.00424593		1460	0		1460	0		1460	0		1460	0.00588476
1461	7.32898e-07		1461	9.18226e-07		1461	7.6087e-07		1461	1.15101e-06		1461	7.32998e-07		1461	9.18604e-07		1461	7.60979e-07		1461	1.17829e-06
1462	0		1462	0		1462	0		1462	0.136701		1462	0		1462	0		1462	0		1462	0.141609
1463	0		1463	0		1463	0		1463	0.146814		1463	0.0137019		1463	0.000202488		1463	0.00445963		1463	0.149246
1464	0.029076		1464	0		1464	0.00969212		1464	0.147664		1464	0.140087		1464	0.123558		1464	0.133786		1464	0.151715
1465	0.143067		1465	0.114157		1465	0.136292		1465	0.154352		1465	0.16546		1465	0.163484		1465	0.165119		1465	0.16173
1466	0.151087		1466	0.143726		1466	0.148806		1466	0.156014		1466	0.173446		1466	0.174096		1466	0.173878		1466	0.166716
1467	0.155481		1467	0.148065		1467	0.153218		1467	0.164142		1467	0.178283		1467	0.179295		1467	0.178932		1467	0.17645
1468	0.160299		1468	0.154943		1468	0.158969		1468	0.163629		1468	0.177754		1468	0.178695		1468	0.178462		1468	0.175708
1469	0.165788		1469	0.164361		1469	0.165584		1469	0.163797		1469	0.176346		1469	0.176916		1469	0.176898		1469	0.168358
1470	0.166397		1470	0.164876		1470	0.166204		1470	0.165228		1470	0.177341		1470	0.177833		1470	0.177771		1470	0.170805
1471	0.15861		1471	0.153726		1471	0.157324		1471	0.166249		1471	0.178438		1471	0.178938		1471	0.178912		1471	0.17773
1472	0.16186		1472	0.161034		1472	0.162003		1472	0.157088		1472	0.173061		1472	0.173766		1472	0.173735		1472	0.164275
1473	0.159489		1473	0.156664		1473	0.158294		1473	0.158148		1473	0.175566		1473	0.176222		1473	0.176093		1473	0.167884
1474	0.16072		1474	0.159986		1474	0.160625		1474	0.157534		1474	0.175346		1474	0.175998		1474	0.175945		1474	0.166419
1475	0.161507		1475	0.158002		1475	0.160952		1475	0.157928		1475	0.171498		1475	0.172283		1475	0.171965		1475	0.163802
1476	0.157728		1476	0.147592		1476	0.154217		1476	0.15849		1476	0.166653		1476	0.165103		1476	0.16676		1476	0.161173
1477	0.115724		1477	0.03807		1477	0.086267		1477	0.150307		1477	0.145972		1477	0.134188		1477	0.142438		1477	0.152701
1478	0		1478	0		1478	0		1478	0.141547		1478	0.0385589		1478	0.00907091		1478	0.0235983		1478	0.143662
1479	0		1479	0		1479	0		1479	0.134747		1479	0		1479	0		1479	0		1479	0.137529
1480	0		1480	0		1480	0		1480	6.76414e-06		1480	0		1480	0		1480	0		1480	0.000833237
1481	7.42389e-06		1481	7.90879e-06		1481	7.79204e-06		1481	3.14588e-06		1481	7.42417e-06		1481	7.90976e-06		1481	7.79233e-06		1481	3.18832e-06
1482	0		1482	0		1482	0		1482	0.111816		1482	0		1482	0		1482	0		1482	0.128203
1483	0		1483	0		1483	0		1483	0.143338		1483	0		1483	0		1483	0		1483	0.146639
1484	0.000921408		1484	0		1484	0		1484	0.152122		1484	0.110124		1484	0.0579891		1484	0.0943295		1484	0.15394
1485	0.107621		1485	0.0242335		1485	0.089948		1485	0.14773		1485	0.136018		1485	0.125528		1485	0.131356		1485	0.155683
1486	0.129803		1486	0.117182		1486	0.125063		1486	0.152549		1486	0.153742		1486	0.146606		1486	0.151365		1486	0.162101
1487	0.154405		1487	0.146588		1487	0.151625		1487	0.158861		1487	0.172655		1487	0.173322		1487	0.173101		1487	0.166354
1488	0.160817		1488	0.155048		1488	0.157862		1488	0.160633		1488	0.174561		1488	0.175418		1488	0.175186		1488	0.166483
1489	0.16471		1489	0.159999		1489	0.163099		1489	0.163346		1489	0.175281		1489	0.176078		1489	0.175846		1489	0.168443
1490	0.168577		1490	0.164062		1490	0.167195		1490	0.166385		1490	0.176812		1490	0.17758		1490	0.177272		1490	0.169903
1491	0.158139		1491	0.152029		1491	0.155472		1491	0.160056		1491	0.175953		1491	0.176703		1491	0.176552		1491	0.167245
1492	0.155024		1492	0.14738		1492	0.153157		1492	0.166267		1492	0.176234		1492	0.177271		1492	0.176918		1492	0.176205
1493	0.160507		1493	0.151259		1493	0.157973		1493	0.167896		1493	0.177697		1493	0.178507		1493	0.178303		1493	0.175384
1494	0.159562		1494	0.147736		1494	0.156447		1494	0.164279		1494	0.176863		1494	0.176979		1494	0.177374		1494	0.174145
1495	0.157864		1495	0.146937		1495	0.15409		1495	0.162107		1495	0.168432		1495	0.16721		1495	0.16867		1495	0.162956
1496	0.146989		1496	0.114684		1496	0.13844		1496	0.161081		1496	0.163128		1496	0.154973		1496	0.159944		1496	0.162039
1497	0.0583897		1497	0		1497	0.0186592		1497	0.145168		1497	0.11722		1497	0.100635		1497	0.111377		1497	0.147614
1498	0		1498	0		1498	0		1498	0.144344		1498	0.0189453		1498	0		1498	0.00596025		1498	0.146299
1499	0		1499	0		1499	0		1499	0.138395		1499	0		1499	0		1499	0		1499	0.145364
1500	0		1500	0		1500	0		1500	0		1500	0		1500	0		1500	0		1500	0
1501	0		1501	0		1501	0		1501	0		1501	0		1501	0		1501	0		1501	0
1502	0		1502	0		1502	0		1502	0.121801		1502	0		1502	0		1502	0		1502	0.129565
1503	0		1503	0		1503	0		1503	0.145095		1503	0		1503	0		1503	0		1503	0.148408
1504	0		1504	0		1504	0		1504	0.147734		1504	0.0162681		1504	0		1504	0.00419483		1504	0.150297
1505	0.00555453		1505	0		1505	0		1505	0.145159		1505	0.116809		1505	0.0980026		1505	0.110392		1505	0.15121
1506	0.107138		1506	0.0225158		1506	0.0727428		1506	0.152479		1506	0.136681		1506	0.124812		1506	0.131985		1506	0.157589
1507	0.134023		1507	0.0801643		1507	0.121316		1507	0.152788		1507	0.158461		1507	0.153049		1507	0.157095		1507	0.158248
1508	0.144291		1508	0.125631		1508	0.138387		1508	0.153507		1508	0.162536		1508	0.160306		1508	0.162343		1508	0.158423
1509	0.138103		1509	0.127605		1509	0.133955		1509	0.156538		1509	0.156881		1509	0.152848		1509	0.155902		1509	0.162522
1510	0.149677		1510	0.140746		1510	0.146683		1510	0.152944		1510	0.164797		1510	0.164741		1510	0.164988		1510	0.157722
1511	0.140668		1511	0.128996		1511	0.136106		1511	0.158456		1511	0.164675		1511	0.162216		1511	0.164758		1511	0.170162
1512	0.140118		1512	0.127483		1512	0.135797		1512	0.155214		1512	0.16785		1512	0.167142		1512	0.168173		1512	0.168655
1513	0.145805		1513	0.126827		1513	0.141286		1513	0.153487		1513	0.167264		1513	0.166773		1513	0.167444		1513	0.161225
1514	0.146409		1514	0.123898		1514	0.139334		1514	0.157331		1514	0.168258		1514	0.164715		1514	0.167997		1514	0.162131
1515	0.138034		1515	0.098055		1515	0.127382		1515	0.15897		1515	0.160977		1515	0.151797		1515	0.157949		1515	0.160824
1516	0.101192		1516	0.00252691		1516	0.0552331		1516	0.152237		1516	0.128153		1516	0.115649		1516	0.123276		1516	0.154683
1517	0		1517	0		1517	0		1517	0.145439		1517	0.0318478		1517	0.00408905		1517	0.0159728		1517	0.148213
1518	0		1518	0		1518	0		1518	0.136866		1518	0		1518	0		1518	0		1518	0.138652
1519	0		1519	0		1519	0		1519	0.0946896		1519	0		1519	0		1519	0		1519	0.120977
1520	6.94619e-06		1520	7.11782e-06		1520	7.25778e-06		1520	1.90724e-06		1520	6.94624e-06		1520	7.118e-06		1520	7.25783e-06		1520	1.90725e-06
1521	0		1521	0		1521	0		1521	1.63841e-07		1521	0		1521	0		1521	0		1521	1.63844e-07
1522	0		1522	0		1522	0		1522	0.00772491		1522	0		1522	0		1522	0		1522	0.025802
1523	0		1523	0		1523	0		1523	0.11815		1523	0		1523	0		1523	0		1523	0.132106
1524	0		1524	0		1524	0		1524	0.141354		1524	0		1524	0		1524	0		1524	0.145053
1525	0		1525	0		1525	0		1525	0.142983		1525	0.0192215		1525	0		1525	0.00532072		1525	0.146586
1526	0.000875133		1526	0		1526	0		1526	0.14176		1526	0.103764		1526	0.0615101		1526	0.0978953		1526	0.146353
1527	0.0201547		1527	0		1527	0.00184775		1527	0.144204		1527	0.111982		1527	0.10092		1527	0.107059		1527	0.147861
1528	0.057552		1528	0.00167727		1528	0.0200036		1528	0.149392		1528	0.123572		1528	0.110394		1528	0.118132		1528	0.152541
1529	0.115273		1529	0.0489057		1529	0.0977724		1529	0.153934		1529	0.144343		1529	0.134726		1529	0.140985		1529	0.156503
1530	0.101505		1530	0.0358843		1530	0.0652664		1530	0.153031		1530	0.145217		1530	0.13261		1530	0.141245		1530	0.154795
1531	0.108544		1531	0.0473215		1531	0.0993435		1531	0.154482		1531	0.136119		1531	0.12632		1531	0.131789		1531	0.160964
1532	0.11662		1532	0.0532235		1532	0.10571		1532	0.150801		1532	0.149226		1532	0.140559		1532	0.146055		1532	0.157357
1533	0.0755243		1533	0.00912211		1533	0.0437595		1533	0.152222		1533	0.143371		1533	0.130077		1533	0.137231		1533	0.156143
1534	0.0727454		1534	0.00644488		1534	0.0406253		1534	0.151168		1534	0.13799		1534	0.125278		1534	0.1333		1534	0.154501
1535	0.0252532		1535	0		1535	0.00600733		1535	0.156596		1535	0.131069		1535	0.101308		1535	0.12263		1535	0.158217
1536	0		1536	0		1536	0		1536	0.154804		1536	0.060706		1536	0.00925634		1536	0.0327501		1536	0.156851
1537	0		1537	0		1537	0		1537	0.141314		1537	0		1537	0		1537	0		1537	0.145577
1538	0		1538	0		1538	0		1538	0.118888		1538	0		1538	0		1538	0		1538	0.129957
1539	0		1539	0		1539	0		1539	0.00601805		1539	0		1539	0		1539	0		1539	0.0227141
1540	2.39225e-06		1540	1.98835e-06		1540	2.3233e-06		1540	9.65078e-07		1540	2.39229e-06		1540	1.98851e-06		1540	2.32333e-06		1540	9.65083e-07
1541	4.09619e-06		1541	3.90294e-06		1541	4.11131e-06		1541	2.43493e-06		1541	4.09619e-06		1541	3.90301e-06		1541	4.11132e-06		1541	2.44151e-06
1542	0		1542	0		1542	0		1542	0		1542	0		1542	0		1542	0		1542	0
1543	0		1543	0		1543	0		1543	0.00574617		1543	0		1543	0		1543	0		1543	0.0164994
1544	0		1544	0		1544	0		1544	0.0616434		1544	0		1544	0		1544	0		1544	0.0941589
1545	0		1545	0		1545	0		1545	0.121453		1545	0		1545	0		1545	0		1545	0.135609
1546	0		1546	0		1546	0		1546	0.1463		1546	0.00238836		1546	0		1546	0		1546	0.149921
1547	0		1547	0		1547	0		1547	0.151829		1547	0.0101683		1547	0		1547	0.00328772		1547	0.153971
1548	0		1548	0		1548	0		1548	0.154378		1548	0.0380155		1548	0.00575455		1548	0.0202706		1548	0.155882
1549	0.000307817		1549	0		1549	0		1549	0.153997		1549	0.0668246		1549	0.0272642		1549	0.0483827		1549	0.155681
1550	0		1550	0		1550	0		1550	0.153705		1550	0.0669146		1550	0.0176875		1550	0.0410814		1550	0.155607
1551	0.00445331		1551	0		1551	0		1551	0.148244		1551	0.114465		1551	0.0688352		1551	0.0994854		1551	0.153471
1552	0.00151021		1552	0		1552	0		1552	0.141468		1552	0.0952878		1552	0.0538849		1552	0.0758827		1552	0.147385
1553	0		1553	0		1553	0		1553	0.13304		1553	0.033599		1553	0.00923053		1553	0.0193637		1553	0.141827
1554	0		1554	0		1554	0		1554	0.132899		1554	0.0360617		1554	0.00869624		1554	0.020948		1554	0.141333
1555	0		1555	0		1555	0		1555	0.139842		1555	0.00624106		1555	0		1555	0.000561731		1555	0.144279
1556	0		1556	0		1556	0		1556	0.135539		1556	0		1556	0		1556	0		1556	0.142188
1557	0		1557	0		1557	0		1557	0.100937		1557	0		1557	0		1557	0		1557	0.125344
1558	0		1558	0		1558	0		1558	0.00907065		1558	0		1558	0		1558	0		1558	0.0371513
1559	0		1559	0		1559	0		1559	0		1559	0		1559	0		1559	0		1559	0
1560	0		1560	0		1560	0		1560	0		1560	0		1560	0		1560	0		1560	0
1561	0		1561	0		1561	0		1561	0		1561	0		1561	0		1561	0		1561	0
1562	0		1562	0		1562	0		1562	0		1562	0		1562	0		1562	0		1562	0
1563	0		1563	0		1563	0		1563	0		1563	0		1563	0		1563	0		1563	0
1564	0		1564	0		1564	0		1564	0		1564	0		1564	0		1564	0		1564	0
1565	0		1565	0		1565	0		1565	0.00417849		1565	0		1565	0		1565	0		1565	0.0186653
1566	0		1566	0		1566	0		1566	0.08027		1566	0		1566	0		1566	0		1566	0.102562
1567	0		1567	0		1567	0		1567	0.131655		1567	0		1567	0		1567	0		1567	0.134946
1568	0		1568	0		1568	0		1568	0.119551		1568	0		1568	0		1568	0		1568	0.124829
1569	0		1569	0		1569	0		1569	0.115523		1569	0		1569	0		1569	0		1569	0.1228
1570	0		1570	0		1570	0		1570	0.119377		1570	0		1570	0		1570	0		1570	0.129504
1571	0		1571	0		1571	0		1571	0.12206		1571	0		1571	0		1571	0		1571	0.13505
1572	0		1572	0		1572	0		1572	0.114172		1572	0		1572	0		1572	0		1572	0.119074
1573	0		1573	0		1573	0		1573	0.10361		1573	0		1573	0		1573	0		1573	0.111322
1574	0		1574	0		1574	0		1574	0.100565		1574	0		1574	0		1574	0		1574	0.114806
1575	0		1575	0		1575	0		1575	0.105382		1575	0		1575	0		1575	0		1575	0.111646
1576	0		1576	0		1576	0		1576	0.0573845		1576	0		1576	0		1576	0		1576	0.0905159
1577	0		1577	0		1577	0		1577	0		1577	0		1577	0		1577	0		1577	0.00515633
1578	0		1578	0		1578	0		1578	0		1578	0		1578	0		1578	0		1578	0
1579	4.90847e-06		1579	0		1579	2.24657e-06		1579	1.03889e-05		1579	4.9088e-06		1579	0		1579	2.24689e-06		1579	1.0389e-05
1580	1.23907e-05		1580	1.52662e-05		1580	1.3562e-05		1580	1.30473e-05		1580	1.23907e-05		1580	1.52663e-05		1580	1.3562e-05		1580	1.3052e-05
1581	1.25809e-05		1581	1.53416e-05		1581	1.36865e-05		1581	1.48419e-05		1581	1.25809e-05		1581	1.53416e-05		1581	1.36865e-05		1581	1.48421e-05
1582	0		1582	0		1582	0		1582	0		1582	0		1582	0		1582	0		1582	0
1583	5.64284e-06		1583	6.14029e-06		1583	5.96984e-06		1583	3.14916e-06		1583	5.64286e-06		1583	6.14039e-06		1583	5.96986e-06		1583	3.16403e-06
1584	0		1584	0		1584	0		1584	0		1584	0		1584	0		1584	0		1584	0
1585	0		1585	0		1585	0		1585	0		1585	0		1585	0		1585	0		1585	0
1586	8.13403e-06		1586	9.77518e-06		1586	8.83346e-06		1586	7.20868e-06		1586	8.13407e-06		1586	9.77532e-06		1586	8.8335e-06		1586	7.22711e-06
1587	0		1587	0		1587	0		1587	0		1587	0		1587	0		1587	0		1587	0.00107083
1588	0		1588	0		1588	0		1588	0		1588	0		1588	0		1588	0		1588	0
1589	0		1589	0		1589	0		1589	2.39885e-08		1589	0		1589	0		1589	0		1589	2.40075e-08
1590	4.69177e-07		1590	5.6796e-07		1590	5.01956e-07		1590	7.07087e-07		1590	4.69207e-07		1590	5.68091e-07		1590	5.01988e-07		1590	7.27049e-07
1591	1.59218e-06		1591	2.27068e-06		1591	1.72796e-06		1591	2.85551e-06		1591	1.59221e-06		1591	2.27081e-06		1591	1.72799e-06		1591	2.87153e-06
1592	9.91799e-06		1592	1.16053e-05		1592	1.08219e-05		1592	6.13071e-06		1592	9.91809e-06		1592	1.16057e-05		1592	1.0822e-05		1592	6.14992e-06
1593	9.75872e-06		1593	1.15598e-05		1593	1.06401e-05		1593	6.37953e-06		1593	9.75877e-06		1593	1.156e-05		1593	1.06402e-05		1593	6.39745e-06
1594	2.77804e-07		1594	3.74792e-07		1594	2.07569e-07		1594	2.58853e-06		1594	2.77827e-07		1594	3.74911e-07		1594	2.07596e-07		1594	2.60023e-06
1595	6.45339e-06		1595	6.63469e-06		1595	6.61818e-06		1595	4.82786e-06		1595	6.45341e-06		1595	6.6348e-06		1595	6.6182e-06		1595	4.84075e-06
1596	0		1596	0		1596	0		1596	0		1596	0		1596	0		1596	0		1596	0
1597	0		1597	0		1597	0		1597	5.26464e-07		1597	0		1597	0		1597	0		1597	5.26464e-07
1598	6.64697e-06		1598	8.00038e-06		1598	7.2225e-06		1598	6.57881e-06		1598	6.64697e-06		1598	8.00039e-06		1598	7.22251e-06		1598	6.58218e-06
1599	6.95988e-06		1599	8.37725e-06		1599	7.52801e-06		1599	8.02568e-06		1599	6.95988e-06		1599	8.37727e-06		1599	7.52801e-06		1599	8.02894e-06
1600	0		1600	0		1600	0		1600	0		1600	0		1600	0		1600	0		1600	0
1601	0		1601	0		1601	0		1601	0		1601	0		1601	0		1601	0		1601	0
1602	0		1602	0		1602	0		1602	0		1602	0		1602	0		1602	0		1602	0
1603	0		1603	0		1603	0		1603	0		1603	0		1603	0		1603	0		1603	0
1604	0		1604	0		1604	0		1604	0		1604	0		1604	0		1604	0		1604	0
1605	0		1605	0		1605	0		1605	0		1605	0		1605	0		1605	0		1605	0
1606	0		1606	0		1606	0		1606	0		1606	0		1606	0		1606	0		1606	0
1607	0		1607	0		1607	0		1607	0		1607	0		1607	0		1607	0		1607	0
1608	1.87912e-06		1608	1.48787e-06		1608	1.78585e-06		1608	7.08635e-07		1608	1.87917e-06		1608	1.48813e-06		1608	1.78591e-06		1608	7.08632e-07
1609	2.95068e-06		1609	2.68977e-06		1609	2.96646e-06		1609	9.54355e-07		1609	2.95074e-06		1609	2.69003e-06		1609	2.96653e-06		1609	9.54345e-07
1610	3.26012e-06		1610	2.84075e-06		1610	3.28945e-06		1610	1.043e-06		1610	3.26018e-06		1610	2.84102e-06		1610	3.28952e-06		1610	0.000250104
1611	2.17321e-06		1611	1.49325e-06		1611	2.02887e-06		1611	5.51339e-05		1611	2.17328e-06		1611	1.49354e-06		1611	2.02896e-06		1611	0.00304114
1612	0		1612	0		1612	0		1612	0		1612	0		1612	0		1612	0		1612	0
1613	0		1613	0		1613	0		1613	0		1613	0		1613	0		1613	0		1613	0
1614	0		1614	0		1614	0		1614	0		1614	0		1614	0		1614	0		1614	0
1615	0		1615	0		1615	0		1615	0		1615	0		1615	0		1615	0		1615	0
1616	0		1616	0		1616	0		1616	0		1616	0		1616	0		1616	0		1616	0
1617	1.92983e-07		1617	9.25537e-08		1617	1.76439e-07		1617	7.84896e-08		1617	1.93012e-07		1617	9.27156e-08		1617	1.76483e-07		1617	7.84887e-08
1618	1.03023e-06		1618	1.23901e-06		1618	1.12739e-06		1618	6.36889e-07		1618	1.03023e-06		1618	1.23902e-06		1618	1.1274e-06		1618	6.37213e-07
1619	5.71307e-07		1619	6.90243e-07		1619	6.41475e-07		1619	7.15272e-08		1619	5.71307e-07		1619	6.90243e-07		1619	6.41475e-07		1619	7.15272e-08
1620	0		1620	0		1620	0		1620	0		1620	0		1620	0		1620	0		1620	0
1621	0		1621	0		1621	0		1621	0		1621	0		1621	0		1621	0		1621	0
1622	5.75181e-07		1622	0		1622	0		1622	7.75846e-06		1622	5.75188e-07		1622	0		1622	0		1622	7.75846e-06
1623	0		1623	0		1623	0		1623	0		1623	0		1623	0		1623	0		1623	0
1624	0		1624	0		1624	0		1624	0.00242107		1624	0		1624	0		1624	0		1624	0.0130455
1625	0		1625	0		1625	0		1625	0.0996028		1625	0		1625	0		1625	0		1625	0.118421
1626	0		1626	0		1626	0		1626	0.128776		1626	0		1626	0		1626	0		1626	0.137157
1627	0		1627	0		1627	0		1627	0.12302		1627	0		1627	0		1627	0		1627	0.131491
1628	0		1628	0		1628	0		1628	0.121448		1628	0		1628	0		1628	0		1628	0.126258
1629	0		1629	0		1629	0		1629	0.138187		1629	0.00761948		1629	0		1629	0.00215852		1629	0.142821
1630	0		1630	0		1630	0		1630	0.142111		1630	0.000390701		1630	0		1630	0		1630	0.145793
1631	0		1631	0		1631	0		1631	0.13471		1631	0		1631	0		1631	0		1631	0.139898
1632	0		1632	0		1632	0		1632	0.101253		1632	0.00202433		1632	0		1632	0		1632	0.120286
1633	0		1633	0		1633	0		1633	0.0989748		1633	0		1633	0		1633	0		1633	0.111152
1634	0		1634	0		1634	0		1634	0.120736		1634	0		1634	0		1634	0		1634	0.129524
1635	0		1635	0		1635	0		1635	0.105957		1635	0		1635	0		1635	0		1635	0.118827
1636	0		1636	0		1636	0		1636	0.0378475		1636	0		1636	0		1636	0		1636	0.0865577
1637	0		1637	0		1637	0		1637	0.00756101		1637	0		1637	0		1637	0		1637	0.0158104
1638	0		1638	0		1638	0		1638	0		1638	0		1638	0		1638	0		1638	0
1639	0		1639	0		1639	0		1639	0		1639	0		1639	0		1639	0		1639	0
1640	0		1640	0		1640	0		1640	0		1640	0		1640	0		1640	0		1640	0
1641	1.60941e-06		1641	1.05326e-06		1641	1.45418e-06		1641	8.1662e-07		1641	1.60941e-06		1641	1.05325e-06		1641	1.45418e-06		1641	8.1662e-07
1642	0		1642	0		1642	0		1642	0		1642	0		1642	0		1642	0		1642	0
1643	0		1643	0		1643	0		1643	0.00995009		1643	0		1643	0		1643	0		1643	0.0189126
1644	0		1644	0		1644	0		1644	0.0951508		1644	0		1644	0		1644	0		1644	0.105846
1645	0		1645	0		1645	0		1645	0.133931		1645	0		1645	0		1645	0		1645	0.140928
1646	0		1646	0		1646	0		1646	0.146097		1646	0.0517403		1646	0.0037479		1646	0.0249578		1646	0.149315
1647	0.00523985		1647	0		1647	0		1647	0.14498		1647	0.103513		1647	0.0389111		1647	0.0814811		1647	0.147926
1648	0.0275789		1648	0.000500515		1648	0.00994972		1648	0.146871		1648	0.118037		1648	0.0777518		1648	0.105579		1648	0.1492
1649	0.0687009		1649	0.00904978		1649	0.0343217		1649	0.145127		1649	0.114568		1649	0.102805		1649	0.109663		1649	0.148019
1650	0.0201229		1650	0		1650	0.00639612		1650	0.140288		1650	0.104049		1650	0.0691577		1650	0.0959305		1650	0.144412
1651	0.019923		1651	7.28266e-05		1651	0.00914436		1651	0.132785		1651	0.113724		1651	0.0669528		1651	0.098979		1651	0.137372
1652	0.0344617		1652	0.000952573		1652	0.0136602		1652	0.141501		1652	0.111595		1652	0.0948198		1652	0.10629		1652	0.14612
1653	0.000819175		1653	0		1653	0		1653	0.138636		1653	0.0926988		1653	0.0344302		1653	0.0611428		1653	0.144538
1654	0		1654	0		1654	0		1654	0.14841		1654	0.0780236		1654	0.0186925		1654	0.0406159		1654	0.151769
1655	0		1655	0		1655	0		1655	0.139448		1655	0.00946739		1655	0		1655	0.00188361		1655	0.145358
1656	0		1656	0		1656	0		1656	0.128228		1656	0		1656	0		1656	0		1656	0.133649
1657	0		1657	0		1657	0		1657	0.116824		1657	0		1657	0		1657	0		1657	0.12456
1658	0		1658	0		1658	0		1658	0.0220684		1658	0		1658	0		1658	0		1658	0.0400698
1659	0		1659	0		1659	0		1659	0		1659	0		1659	0		1659	0		1659	0
1660	0		1660	0		1660	0		1660	0		1660	0		1660	0		1660	0		1660	0
1661	0		1661	0		1661	0		1661	0		1661	0		1661	0		1661	0		1661	0
1662	0		1662	0		1662	0		1662	0.00310424		1662	0		1662	0		1662	0		1662	0.00857035
1663	0		1663	0		1663	0		1663	0.118987		1663	0		1663	0		1663	0		1663	0.128772
1664	0		1664	0		1664	0		1664	0.136722		1664	0.000425817		1664	0		1664	0		1664	0.142209
1665	0		1665	0		1665	0		1665	0.154442		1665	0.109443		1665	0.0345174		1665	0.0835694		1665	0.156741
1666	0.0720822		1666	0.00943062		1666	0.0363563		1666	0.155369		1666	0.145723		1666	0.125927		1666	0.138991		1666	0.157757
1667	0.122622		1667	0.089871		1667	0.108403		1667	0.153455		1667	0.149026		1667	0.134466		1667	0.144773		1667	0.159414
1668	0.125525		1668	0.107588		1668	0.118392		1668	0.155609		1668	0.147096		1668	0.136096		1668	0.143236		1668	0.160848
1669	0.133823		1669	0.12009		1669	0.127416		1669	0.158861		1669	0.153124		1669	0.143673		1669	0.149227		1669	0.160775
1670	0.125226		1670	0.106606		1670	0.11787		1670	0.152564		1670	0.141741		1670	0.133481		1670	0.138601		1670	0.155952
1671	0.140739		1671	0.1208		1671	0.135696		1671	0.147014		1671	0.156192		1671	0.151336		1671	0.154141		1671	0.15036
1672	0.125233		1672	0.109416		1672	0.11841		1672	0.155028		1672	0.144101		1672	0.136735		1672	0.140945		1672	0.157613
1673	0.128128		1673	0.066244		1673	0.111244		1673	0.153618		1673	0.156132		1673	0.14886		1673	0.152927		1673	0.155972
1674	0.0945611		1674	0.0186952		1674	0.0455664		1674	0.159946		1674	0.155247		1674	0.141779		1674	0.150037		1674	0.161616
1675	0.0220781		1675	0		1675	0.00619827		1675	0.149483		1675	0.136316		1675	0.105476		1675	0.126352		1675	0.152309
1676	0		1676	0		1676	0		1676	0.144012		1676	0.0761505		1676	0.0100292		1676	0.0407766		1676	0.146935
1677	0		1677	0		1677	0		1677	0.151886		1677	0		1677	0		1677	0		1677	0.15474
1678	0		1678	0		1678	0		1678	0.109452		1678	0		1678	0		1678	0		1678	0.117332
1679	0		1679	0		1679	0		1679	0.00130878		1679	0		1679	0		1679	0		1679	0.00358946
1680	0		1680	0		1680	0		1680	0		1680	0		1680	0		1680	0		1680	0
1681	0		1681	0		1681	0		1681	0		1681	0		1681	0		1681	0		1681	0
1682	0		1682	0		1682	0		1682	0.0838326		1682	0		1682	0		1682	0		1682	0.0951928
1683	0		1683	0		1683	0		1683	0.131048		1683	0		1683	0		1683	0		1683	0.137834
1684	0		1684	0		1684	0		1684	0.142898		1684	0.111313		1684	0.0219649		1684	0.0679661		1684	0.14606
1685	0.104713		1685	0.0065989		1685	0.0373754		1685	0.142313		1685	0.148329		1685	0.136521		1685	0.143874		1685	0.145782
1686	0.134835		1686	0.119099		1686	0.128906		1686	0.152368		1686	0.148313		1686	0.141363		1686	0.145609		1686	0.15545
1687	0.158218		1687	0.152425		1687	0.155906		1687	0.156053		1687	0.166154		1687	0.167412		1687	0.166519		1687	0.159507
1688	0.158644		1688	0.153885		1688	0.156391		1688	0.159483		1688	0.169367		1688	0.170711		1688	0.169798		1688	0.161939
1689	0.160765		1689	0.156838		1689	0.159031		1689	0.159904		1689	0.170011		1689	0.171352		1689	0.170456		1689	0.162577
1690	0.163021		1690	0.157375		1690	0.160076		1690	0.158016		1690	0.16925		1690	0.17072		1690	0.169731		1690	0.161353
1691	0.161752		1691	0.156138		1691	0.159792		1691	0.157912		1691	0.171067		1691	0.17217		1691	0.171518		1691	0.162024
1692	0.150633		1692	0.142735		1692	0.147386		1692	0.158214		1692	0.164834		1692	0.164259		1692	0.164412		1692	0.162663
1693	0.157937		1693	0.149805		1693	0.155114		1693	0.156404		1693	0.169565		1693	0.170247		1693	0.16989		1693	0.160581
1694	0.129288		1694	0.121609		1694	0.125767		1694	0.149721		1694	0.148402		1694	0.145383		1694	0.147348		1694	0.155432
1695	0.138406		1695	0.109155		1695	0.131325		1695	0.149038		1695	0.155712		1695	0.148415		1695	0.153405		1695	0.151599
1696	0.0909908		1696	0.00245896		1696	0.0305042		1696	0.150612		1696	0.146657		1696	0.131908		1696	0.14249		1696	0.152967
1697	0		1697	0		1697	0		1697	0.153064		1697	0.110896		1697	0.0165828		1697	0.0629876		1697	0.154558
1698	0		1698	0		1698	0		1698	0.131732		1698	0		1698	0		1698	0		1698	0.137088
1699	0		1699	0		1699	0		1699	0.0766412		1699	0		1699	0		1699	0		1699	0.0933256
1700	0		1700	0		1700	0		1700	0		1700	0		1700	0		1700	0		1700	0
1701	0		1701	0		1701	0		1701	0		1701	0		1701	0		1701	0		1701	0
1702	0		1702	0		1702	0		1702	0.11141		1702	0		1702	0		1702	0		1702	0.115067
1703	0		1703	0		1703	0		1703	0.14984		1703	0.0449202		1703	0.00297794		1703	0.0203261		1703	0.152268
1704	0.0682524		1704	0.00132374		1704	0.0217651		1704	0.140388		1704	0.129625		1704	0.113048		1704	0.123819		1704	0.143452
1705	0.14672		1705	0.121774		1705	0.14115		1705	0.148686		1705	0.159721		1705	0.158547		1705	0.159885		1705	0.151702
1706	0.160663		1706	0.154471		1706	0.157279		1706	0.154772		1706	0.165434		1706	0.167068		1706	0.165965		1706	0.158646
1707	0.170062		1707	0.168239		1707	0.170296		1707	0.163077		1707	0.174102		1707	0.175285		1707	0.174535		1707	0.165548
1708	0.149986		1708	0.146632		1708	0.150274		1708	0.162003		1708	0.000856722		1708	0.000758493		1708	0.000844642		1708	0.00121867
1709	0.146951		1709	0.146332		1709	0.148274		1709	0.160767		1709	0.000795483		1709	0.000724242		1709	0.000790166		1709	0.00107394
1710	0.165536		1710	0.166897		1710	0.166219		1710	0.158169		1710	0.000655189		1710	0.000617045		1710	0.000654891		1710	0.000902233
1711	0.164139		1711	0.160152		1711	0.16397		1711	0.167277		1711	0.000655331		1711	0.000621054		1711	0.000649526		1711	0.000896009
1712	0.166119		1712	0.161982		1712	0.16575		1712	0.166524		1712	0.000646958		1712	0.000615655		1712	0.000641258		1712	0.000898551
1713	0.171747		1713	0.170096		1713	0.171846		1713	0.164914		1713	0.000649544		1713	0.000616501		1713	0.000643027		1713	0.000942779
1714	0.16982		1714	0.166333		1714	0.169482		1714	0.162469		1714	0.17505		1714	0.17621		1714	0.175442		1714	0.164465
1715	0.145727		1715	0.137901		1715	0.142569		1715	0.154759		1715	0.154656		1715	0.151694		1715	0.15442		1715	0.157299
1716	0.12965		1716	0.111677		1716	0.12258		1716	0.147702		1716	0.141657		1716	0.134581		1716	0.13895		1716	0.149267
1717	0.0609267		1717	0.00319715		1717	0.0281797		1717	0.154872		1717	0.145341		1717	0.11776		1717	0.137415		1717	0.155918
1718	0		1718	0		1718	0		1718	0.142999		1718	0.0222584		1718	0		1718	0.00777018		1718	0.145536
1719	0		1719	0		1719	0		1719	0.118896		1719	0		1719	0		1719	0		1719	0.124003
1720	4.45994e-06		1720	4.68692e-06		1720	4.62111e-06		1720	2.5175e-06		1720	4.45996e-06		1720	4.68701e-06		1720	4.62113e-06		1720	2.52152e-06
1721	1.18021e-05		1721	1.37902e-05		1721	1.27465e-05		1721	0.0033054		1721	1.18025e-05		1721	1.37916e-05		1721	1.2747e-05		1721	0.00522432
1722	1.56521e-06		1722	0		1722	0		1722	0.141093		1722	1.59448e-06		1722	0		1722	0		1722	0.143386
1723	0		1723	0		1723	0		1723	0.14338		1723	0.0964806		1723	0.0221968		1723	0.0611018		1723	0.146398
1724	0.111306		1724	0.0193811		1724	0.0559002		1724	0.144492		1724	0.148375		1724	0.136535		1724	0.143457		1724	0.148374
1725	0.150409		1725	0.139883		1725	0.146817		1725	0.147346		1725	0.159377		1725	0.160008		1725	0.15983		1725	0.150813
1726	0.156479		1726	0.153168		1726	0.155868		1726	0.150887		1726	0.164315		1726	0.165731		1726	0.164994		1726	0.154281
1727	0.151566		1727	0.148806		1727	0.151379		1727	0.163634		1727	0.000874715		1727	0.000798149		1727	0.000877834		1727	0.0012438
1728	0.163647		1728	0.162901		1728	0.163438		1728	0.165746		1728	0.000878101		1728	0.000797215		1728	0.000885559		1728	0.00106465
1729	0.151849		1729	0.150828		1729	0.15177		1729	0.164507		1729	0.000979739		1729	0.00088189		1729	0.000988791		1729	0.00112441
1730	0.151433		1730	0.150865		1730	0.151647		1730	0.162791		1730	0.000955694		1730	0.000856637		1730	0.000958935		1730	0.0010902
1731	0.157758		1731	0.156704		1731	0.157824		1731	0.164833		1731	0.000968282		1731	0.000860843		1731	0.00097942		1731	0.00108774
1732	0.16512		1732	0.165628		1732	0.165537		1732	0.154644		1732	0.000991984		1732	0.000891057		1732	0.00100235		1732	0.00112051
1733	0.158624		1733	0.155654		1733	0.157992		1733	0.160574		1733	0.000915949		1733	0.000827231		1733	0.000923786		1733	0.0011033
1734	0.159545		1734	0.153588		1734	0.158111		1734	0.164964		1734	0.000817246		1734	0.000744774		1734	0.000820473		1734	0.00117084
1735	0.151728		1735	0.144568		1735	0.14978		1735	0.161909		1735	0.154915		1735	0.153884		1735	0.155859		1735	0.151399
1736	0.145983		1736	0.134623		1736	0.14233		1736	0.147529		1736	0.158037		1736	0.156953		1736	0.157927		1736	0.151083
1737	0.106391		1737	0.0508505		1737	0.0983871		1737	0.152153		1737	0.135828		1737	0.12108		1737	0.127931		1737	0.163364
1738	0.00197993		1738	0		1738	0		1738	0.142943		1738	0.100509		1738	0.0330295		1738	0.0773302		1738	0.145797
1739	0		1739	0		1739	0		1739	0.125106		1739	0		1739	0		1739	0		1739	0.132028
1740	0		1740	0		1740	0		1740	0		1740	0		1740	0		1740	0		1740	0
1741	1.03391e-05		1741	1.18233e-05		1741	1.08869e-05		1741	0.00980827		1741	1.03396e-05		1741	1.1825e-05		1741	1.08875e-05		1741	0.0135466
1742	3.70185e-07		1742	0		1742	0		1742	0.139393		1742	0.0122347		1742	0		1742	0.00288313		1742	0.141595
1743	0.0371935		1743	0		1743	0.0061495		1743	0.151361		1743	0.133246		1743	0.110474		1743	0.124459		1743	0.153682
1744	0.141979		1744	0.0990138		1744	0.132528		1744	0.155033		1744	0.161265		1744	0.15283		1744	0.158338		1744	0.157946
1745	0.147127		1745	0.140344		1745	0.145122		1745	0.146806		1745	0.159769		1745	0.161017		1745	0.160624		1745	0.14995
1746	0.151356		1746	0.144205		1746	0.149813		1746	0.166543		1746	0.000753945		1746	0.000698024		1746	0.000754101		1746	0.00112506
1747	0.157201		1747	0.155153		1747	0.157607		1747	0.168191		1747	0.000866534		1747	0.000788266		1747	0.000873984		1747	0.0010708
1748	0.163474		1748	0.164319		1748	0.164003		1748	0.155178		1748	0.00096846		1748	0.000869932		1748	0.000980821		1748	0.00109269
1749	0.172978		1749	0.173677		1749	0.173431		1749	0.164804		1749	0.000970585		1749	0.000875126		1749	0.00098414		1749	0.0010961
1750	0.168159		1750	0.168438		1750	0.168578		1750	0.16133		1750	0.00113396		1750	0.000950558		1750	0.0011879		1750	0.00115122
1751	0.169557		1751	0.16992		1751	0.169973		1751	0.169925		1751	0.00115562		1751	0.000956434		1751	0.00120946		1751	0.00115781
1752	0.175335		1752	0.176381		1752	0.17588		1752	0.167489		1752	0.000990419		1752	0.00088845		1752	0.00100472		1752	0.00109738
1753	0.168514		1753	0.169125		1753	0.168873		1753	0.161122		1753	0.00101153		1753	0.000904203		1753	0.0010237		1753	0.00112988
1754	0.171583		1754	0.171211		1754	0.172112		1754	0.168301		1754	0.00074992		1754	0.000689336		1754	0.000757422		1754	0.000978966
1755	0.170641		1755	0.168928		1755	0.170786		1755	0.163682		1755	0.000696795		1755	0.000648766		1755	0.00069342		1755	0.00103968
1756	0.151827		1756	0.142845		1756	0.149095		1756	0.162769		1756	0.169248		1756	0.169366		1756	0.169782		1756	0.168946
1757	0.133316		1757	0.114005		1757	0.126016		1757	0.158561		1757	0.155999		1757	0.146371		1757	0.151824		1757	0.167331
1758	0.0729825		1758	0.00829322		1758	0.0365099		1758	0.155573		1758	0.134735		1758	0.116931		1758	0.127492		1758	0.157934
1759	0		1759	0		1759	0		1759	0.135614		1759	0.00986295		1759	0		1759	0.00327801		1759	0.138295
1760	0		1760	0		1760	0		1760	0		1760	0		1760	0		1760	0		1760	0
1761	0		1761	0		1761	0		1761	0.0016109		1761	0		1761	0		1761	0		1761	0.00228543
1762	0		1762	0		1762	0		1762	0.154958		1762	0.0498263		1762	0.0130107		1762	0.0297301		1762	0.156452
1763	0.115245		1763	0.0416877		1763	0.0859592		1763	0.156218		1763	0.147168		1763	0.135638		1763	0.141807		1763	0.158298
1764	0.134454		1764	0.120995		1764	0.129601		1764	0.158582		1764	0.157945		1764	0.149717		1764	0.155071		1764	0.166675
1765	0.159775		1765	0.151126		1765	0.156626		1765	0.167099		1765	0.175033		1765	0.175962		1765	0.175617		1765	0.171027
1766	0.16758		1766	0.161829		1766	0.166259		1766	0.168882		1766	0.000734253		1766	0.000680641		1766	0.000736178		1766	0.000978784
1767	0.170354		1767	0.168856		1767	0.170469		1767	0.169969		1767	0.000803899		1767	0.000731124		1767	0.000816267		1767	0.000964837
1768	0.172252		1768	0.172432		1768	0.172551		1768	0.171968		1768	0.000856574		1768	0.000769958		1768	0.000872469		1768	0.00098741
1769	0.169883		1769	0.169754		1769	0.170146		1769	0.172212		1769	0.00110334		1769	0.000940565		1769	0.00115955		1769	0.00113672
1770	0.175973		1770	0.176257		1770	0.176291		1770	0.175134		1770	0.00114439		1770	0.00095535		1770	0.00120641		1770	0.00113277
1771	0.176929		1771	0.177848		1771	0.177388		1771	0.167595		1771	0.00116563		1771	0.000961298		1771	0.00123053		1771	0.00114468
1772	0.171571		1772	0.17247		1772	0.172072		1772	0.162745		1772	0.00117053		1772	0.000961227		1772	0.00122924		1772	0.00115833
1773	0.168233		1773	0.169067		1773	0.168778		1773	0.158886		1773	0.00111166		1773	0.000942015		1773	0.00114625		1773	0.00115998
1774	0.163944		1774	0.164814		1774	0.164844		1774	0.153435		1774	0.000917992		1774	0.000828516		1774	0.000927121		1774	0.0010854
1775	0.163553		1775	0.164193		1775	0.163862		1775	0.156476		1775	0.000812268		1775	0.000745769		1775	0.000814441		1775	0.00108256
1776	0.156742		1776	0.150208		1776	0.154869		1776	0.151379		1776	0.164153		1776	0.165006		1776	0.164647		1776	0.154
1777	0.138049		1777	0.1218		1777	0.133362		1777	0.141564		1777	0.150025		1777	0.14433		1777	0.147709		1777	0.146254
1778	0.0222464		1778	0.000338944		1778	0.0100722		1778	0.148819		1778	0.11102		1778	0.0659897		1778	0.0982056		1778	0.151484
1779	0		1779	0		1779	0		1779	0.137518		1779	0.00174806		1779	0		1779	0		1779	0.139999
1780	3.71822e-06		1780	3.26059e-06		1780	3.8105e-06		1780	0.00329077		1780	3.7184e-06		1780	3.26113e-06		1780	3.81069e-06		1780	0.00535888
1781	0		1781	0		1781	0		1781	0.0043715		1781	0		1781	0		1781	0		1781	0.00599495
1782	1.46599e-06		1782	0		1782	0		1782	0.145004		1782	0.0225715		1782	0.00119139		1782	0.00834662		1782	0.147353
1783	0.0602232		1783	0.00352563		1783	0.0182321		1783	0.154376		1783	0.133779		1783	0.115805		1783	0.12516		1783	0.156362
1784	0.127672		1784	0.113409		1784	0.119869		1784	0.154808		1784	0.152289		1784	0.144199		1784	0.148345		1784	0.161792
1785	0.154215		1785	0.144685		1785	0.150396		1785	0.165021		1785	0.170362		1785	0.171349		1785	0.170903		1785	0.16809
1786	0.161016		1786	0.157641		1786	0.160293		1786	0.162561		1786	0.000820333		1786	0.000734633		1786	0.00081497		1786	0.00102743
1787	0.170124		1787	0.171418		1787	0.170501		1787	0.162014		1787	0.000860415		1787	0.000780022		1787	0.000870661		1787	0.00101321
1788	0.171892		1788	0.173201		1788	0.172314		1788	0.163909		1788	0.000909347		1788	0.000814932		1788	0.000923454		1788	0.00103356
1789	0.166302		1789	0.167077		1789	0.16702		1789	0.155288		1789	0.00117079		1789	0.000960993		1789	0.00122851		1789	0.00115955
1790	0.166591		1790	0.167492		1790	0.167528		1790	0.153999		1790	0.00127616		1790	0.000990816		1790	0.00134535		1790	0.00117636
1791	0.171067		1791	0.171849		1791	0.171843		1791	0.172607		1791	0.00128684		1791	0.000990788		1791	0.00136744		1791	0.00115228
1792	0.170791		1792	0.171215		1792	0.171298		1792	0.172131		1792	0.00118201		1792	0.000965187		1792	0.00124857		1792	0.00114954
1793	0.16492		1793	0.164277		1793	0.165276		1793	0.170488		1793	0.00116196		1793	0.000958437		1793	0.00121588		1793	0.00116774
1794	0.157717		1794	0.155379		1794	0.157312		1794	0.170264		1794	0.000963394		1794	0.000866581		1794	0.000974069		1794	0.00111076
1795	0.167066		1795	0.167612		1795	0.167281		1795	0.161758		1795	0.00080471		1795	0.000737465		1795	0.000808511		1795	0.00106912
1796	0.156118		1796	0.150631		1796	0.154562		1796	0.154674		1796	0.164474		1796	0.164856		1796	0.164914		1796	0.155789
1797	0.132875		1797	0.120347		1797	0.126758		1797	0.149281		1797	0.146037		1797	0.137557		1797	0.14265		1797	0.157039
1798	0.0737965		1798	0.0160404		1798	0.0450328		1798	0.14407		1798	0.118142		1798	0.100342		1798	0.112378		1798	0.146635
1799	0		1799	0		1799	0		1799	0.141757		1799	0.00855614		1799	0		1799	0.00221959		1799	0.143799
1800	2.40986e-06		1800	2.06305e-06		1800	2.36753e-06		1800	0.0028997		1800	2.41005e-06		1800	2.06363e-06		1800	2.36773e-06		1800	0.00458384
1801	1.03026e-06		1801	8.33631e-07		1801	1.10724e-06		1801	1.9609e-07		1801	1.03044e-06		1801	8.345e-07		1801	1.10745e-06		1801	1.96096e-07
1802	0		1802	0		1802	0		1802	0.142546		1802	0.00283459		1802	0		1802	0		1802	0.145129
1803	0.0212767		1803	0.00108952		1803	0.0106778		1803	0.14823		1803	0.128303		1803	0.104638		1803	0.119307		1803	0.150222
1804	0.138369		1804	0.122168		1804	0.133106		1804	0.149866		1804	0.157632		1804	0.153619		1804	0.156418		1804	0.152926
1805	0.163029		1805	0.157063		1805	0.161569		1805	0.162408		1805	0.174416		1805	0.175508		1805	0.174734		1805	0.164931
1806	0.170095		1806	0.169793		1806	0.17055		1806	0.161738		1806	0.000645207		1806	0.000614399		1806	0.000639718		1806	0.000885965
1807	0.166196		1807	0.166992		1807	0.166648		1807	0.158254		1807	0.000999514		1807	0.000866313		1807	0.000995624		1807	0.00112282
1808	0.167264		1808	0.166637		1808	0.167114		1808	0.165867		1808	0.00104667		1808	0.000920905		1808	0.00105914		1808	0.00115632
1809	0.16675		1809	0.16564		1809	0.166871		1809	0.168532		1809	0.00123087		1809	0.000982403		1809	0.0012804		1809	0.00120807
1810	0.170813		1810	0.170529		1810	0.171192		1810	0.170864		1810	0.0012949		1810	0.000999444		1810	0.00135616		1810	0.00118293
1811	0.17764		1811	0.178288		1811	0.178146		1811	0.171963		1811	0.00125848		1811	0.000989894		1811	0.00132838		1811	0.0011495
1812	0.175856		1812	0.176141		1812	0.17621		1812	0.170796		1812	0.00118932		1812	0.00096919		1812	0.00125427		1812	0.0011428
1813	0.167542		1813	0.166359		1813	0.167696		1813	0.170046		1813	0.00113086		1813	0.000948376		1813	0.00118573		1813	0.00115739
1814	0.169133		1814	0.168207		1814	0.169078		1814	0.171377		1814	0.00092817		1814	0.000838602		1814	0.000941859		1814	0.00107173
1815	0.155581		1815	0.150641		1815	0.154525		1815	0.168317		1815	0.000932102		1815	0.000845573		1815	0.0009361		1815	0.00119276
1816	0.155797		1816	0.149435		1816	0.152929		1816	0.157066		1816	0.165048		1816	0.165235		1816	0.165477		1816	0.15611
1817	0.146876		1817	0.134537		1817	0.141618		1817	0.158175		1817	0.160023		1817	0.153243		1817	0.157834		1817	0.159798
1818	0.0745201		1818	0.013832		1818	0.0400949		1818	0.151265		1818	0.121875		1818	0.104349		1818	0.114865		1818	0.153086
1819	0		1819	0		1819	0		1819	0.139275		1819	0.0151939		1819	0		1819	0.00494092		1819	0.141294
1820	0		1820	0		1820	0		1820	0.00313969		1820	0		1820	0		1820	0		1820	0.00477619
1821	0		1821	0		1821	0		1821	0		1821	0		1821	0		1821	0		1821	0.00118071
1822	0		1822	0		1822	0		1822	0.13633		1822	0.0065895		1822	0		1822	0.0013313		1822	0.139882
1823	0.0207084		1823	0		1823	0.00373875		1823	0.148285		1823	0.117658		1823	0.103163		1823	0.111149		1823	0.150618
1824	0.127819		1824	0.0923909		1824	0.118512		1824	0.154692		1824	0.151814		1824	0.144945		1824	0.149932		1824	0.160518
1825	0.155226		1825	0.148139		1825	0.152824		1825	0.15863		1825	0.168737		1825	0.16938		1825	0.168825		1825	0.162002
1826	0.164362		1826	0.159458		1826	0.162604		1826	0.168617		1826	0.000658222		1826	0.000622959		1826	0.000656363		1826	0.000919508
1827	0.160769		1827	0.160006		1827	0.160621		1827	0.167013		1827	0.000895788		1827	0.000795191		1827	0.000891671		1827	0.00105387
1828	0.163903		1828	0.164974		1828	0.164431		1828	0.155572		1828	0.000966195		1828	0.000872751		1828	0.000972422		1828	0.00112202
1829	0.162659		1829	0.163617		1829	0.163242		1829	0.152479		1829	0.00103563		1829	0.000919716		1829	0.00107593		1829	0.00115455
1830	0.171816		1830	0.171957		1830	0.172059		1830	0.168017		1830	0.00100483		1830	0.000901478		1830	0.00102854		1830	0.00110749
1831	0.171333		1831	0.171326		1831	0.171749		1831	0.165421		1831	0.00122438		1831	0.000977399		1831	0.00128557		1831	0.0011607
1832	0.169235		1832	0.168634		1832	0.169491		1832	0.167035		1832	0.00117961		1832	0.000964302		1832	0.00123861		1832	0.00115446
1833	0.168302		1833	0.167047		1833	0.168352		1833	0.168803		1833	0.00094459		1833	0.000852368		1833	0.000959727		1833	0.00108205
1834	0.163955		1834	0.161397		1834	0.16368		1834	0.167748		1834	0.000973599		1834	0.000875634		1834	0.000985062		1834	0.00112388
1835	0.157503		1835	0.156457		1835	0.15768		1835	0.153564		1835	0.000912048		1835	0.000827936		1835	0.000913968		1835	0.00123551
1836	0.142155		1836	0.135109		1836	0.139672		1836	0.154915		1836	0.15472		1836	0.152017		1836	0.153979		1836	0.154353
1837	0.128004		1837	0.111346		1837	0.120025		1837	0.156525		1837	0.145958		1837	0.134884		1837	0.141601		1837	0.161123
1838	0.043289		1838	0.0018645		1838	0.0165968		1838	0.148653		1838	0.113166		1838	0.0888296		1838	0.106556		1838	0.150431
[truncated: 24,162 more rows]
